# Supplementary material for: Linear epitope mapping in the E and NS1 proteins of dengue and Zika viruses: Prospection of peptides for vaccines and diagnostics
Source: PLoS One. 2023 Oct 3;18(10):e0292451. doi: 10.1371/journal.pone.0292451 (PMC10547212; doi:10.1371/journal.pone.0292451)
Supplement: S1 Table — (XLSX) [file pone.0292451.s002.xlsx]

## Sheet: Peptides - Tabela 1
Column	Row	Peptide code	Name	ID
1	1	1	DENV-1-E	GSGSGSGMRCVGIGN
2	1	2	DENV-1-E	GSGSGMRCVGIGNRD
3	1	3	DENV-1-E	GSGMRCVGIGNRDFV
4	1	4	DENV-1-E	GMRCVGIGNRDFVEG
5	1	5	DENV-1-E	RCVGIGNRDFVEGLS
6	1	6	DENV-1-E	VGIGNRDFVEGLSGA
7	1	7	DENV-1-E	IGNRDFVEGLSGATW
8	1	8	DENV-1-E	NRDFVEGLSGATWVD
9	1	9	DENV-1-E	DFVEGLSGATWVDVV
10	1	10	DENV-1-E	VEGLSGATWVDVVLE
11	1	11	DENV-1-E	GLSGATWVDVVLEHG
12	1	12	DENV-1-E	SGATWVDVVLEHGSC
13	1	13	DENV-1-E	ATWVDVVLEHGSCVT
14	1	14	DENV-1-E	WVDVVLEHGSCVTTM
15	1	15	DENV-1-E	DVVLEHGSCVTTMAK
16	1	16	DENV-1-E	VLEHGSCVTTMAKNK
17	1	17	DENV-1-E	EHGSCVTTMAKNKPT
18	1	18	DENV-1-E	GSCVTTMAKNKPTLD
19	1	19	DENV-1-E	CVTTMAKNKPTLDIE
20	1	20	DENV-1-E	TTMAKNKPTLDIELL
21	1	21	DENV-1-E	MAKNKPTLDIELLKT
22	1	22	DENV-1-E	KNKPTLDIELLKTEV
23	1	23	DENV-1-E	KPTLDIELLKTEVTN
24	1	24	DENV-1-E	TLDIELLKTEVTNPA
25	1	25	DENV-1-E	DIELLKTEVTNPAVL
26	1	26	DENV-1-E	ELLKTEVTNPAVLRK
27	1	27	DENV-1-E	LKTEVTNPAVLRKLC
28	1	28	DENV-1-E	TEVTNPAVLRKLCIE
29	1	29	DENV-1-E	VTNPAVLRKLCIEAK
30	1	30	DENV-1-E	NPAVLRKLCIEAKIS
31	1	31	DENV-1-E	AVLRKLCIEAKISNT
32	1	32	DENV-1-E	LRKLCIEAKISNTTT
33	1	33	DENV-1-E	KLCIEAKISNTTTDS
34	1	34	DENV-1-E	CIEAKISNTTTDSRC
35	1	35	DENV-1-E	EAKISNTTTDSRCPT
36	1	36	DENV-1-E	KISNTTTDSRCPTQG
37	1	37	DENV-1-E	SNTTTDSRCPTQGEA
38	1	38	DENV-1-E	TTTDSRCPTQGEATL
39	1	39	DENV-1-E	TDSRCPTQGEATLVE
40	1	40	DENV-1-E	SRCPTQGEATLVEEQ
41	1	41	DENV-1-E	CPTQGEATLVEEQDA
42	1	42	DENV-1-E	TQGEATLVEEQDANF
43	1	43	DENV-1-E	GEATLVEEQDANFVC
44	1	44	DENV-1-E	ATLVEEQDANFVCRR
45	1	45	DENV-1-E	LVEEQDANFVCRRTF
46	1	46	DENV-1-E	EEQDANFVCRRTFVD
47	1	47	DENV-1-E	QDANFVCRRTFVDRG
48	1	48	DENV-1-E	ANFVCRRTFVDRGWG
49	1	49	DENV-1-E	FVCRRTFVDRGWGNG
50	1	50	DENV-1-E	CRRTFVDRGWGNGCG
51	1	51	DENV-1-E	RTFVDRGWGNGCGLF
52	1	52	DENV-1-E	FVDRGWGNGCGLFGK
53	1	53	DENV-1-E	DRGWGNGCGLFGKGS
54	1	54	DENV-1-E	GWGNGCGLFGKGSLL
55	1	55	DENV-1-E	GNGCGLFGKGSLLTC
56	1	56	DENV-1-E	GCGLFGKGSLLTCAK
57	1	57	DENV-1-E	GLFGKGSLLTCAKFK
58	1	58	DENV-1-E	FGKGSLLTCAKFKCV
59	1	59	DENV-1-E	KGSLLTCAKFKCVTK
60	1	60	DENV-1-E	SLLTCAKFKCVTKLE
61	1	61	DENV-1-E	LTCAKFKCVTKLEGK
62	1	62	DENV-1-E	CAKFKCVTKLEGKIV
63	1	63	DENV-1-E	KFKCVTKLEGKIVQY
64	1	64	DENV-1-E	KCVTKLEGKIVQYEN
65	1	65	DENV-1-E	VTKLEGKIVQYENLK
66	1	66	DENV-1-E	KLEGKIVQYENLKYS
1	3	67	DENV-1-E	EGKIVQYENLKYSVI
2	3	68	DENV-1-E	KIVQYENLKYSVIVT
3	3	69	DENV-1-E	VQYENLKYSVIVTVH
4	3	70	DENV-1-E	YENLKYSVIVTVHTG
5	3	71	DENV-1-E	NLKYSVIVTVHTGDQ
6	3	72	DENV-1-E	KYSVIVTVHTGDQHQ
7	3	73	DENV-1-E	SVIVTVHTGDQHQVG
8	3	74	DENV-1-E	IVTVHTGDQHQVGNE
9	3	75	DENV-1-E	TVHTGDQHQVGNETT
10	3	76	DENV-1-E	HTGDQHQVGNETTEH
11	3	77	DENV-1-E	GDQHQVGNETTEHGT
12	3	78	DENV-1-E	QHQVGNETTEHGTIA
13	3	79	DENV-1-E	QVGNETTEHGTIATI
14	3	80	DENV-1-E	GNETTEHGTIATITP
15	3	81	DENV-1-E	ETTEHGTIATITPQA
16	3	82	DENV-1-E	TEHGTIATITPQAPT
17	3	83	DENV-1-E	HGTIATITPQAPTSE
18	3	84	DENV-1-E	TIATITPQAPTSEIQ
19	3	85	DENV-1-E	ATITPQAPTSEIQLT
20	3	86	DENV-1-E	ITPQAPTSEIQLTDY
21	3	87	DENV-1-E	PQAPTSEIQLTDYGA
22	3	88	DENV-1-E	APTSEIQLTDYGALT
23	3	89	DENV-1-E	TSEIQLTDYGALTLD
24	3	90	DENV-1-E	EIQLTDYGALTLDCS
25	3	91	DENV-1-E	QLTDYGALTLDCSPR
26	3	92	DENV-1-E	TDYGALTLDCSPRTG
27	3	93	DENV-1-E	YGALTLDCSPRTGLD
28	3	94	DENV-1-E	ALTLDCSPRTGLDFN
29	3	95	DENV-1-E	TLDCSPRTGLDFNEM
30	3	96	DENV-1-E	DCSPRTGLDFNEMVL
31	3	97	DENV-1-E	SPRTGLDFNEMVLLT
32	3	98	DENV-1-E	RTGLDFNEMVLLTMK
33	3	99	DENV-1-E	GLDFNEMVLLTMKEK
34	3	100	DENV-1-E	DFNEMVLLTMKEKSW
35	3	101	DENV-1-E	NEMVLLTMKEKSWLV
36	3	102	DENV-1-E	MVLLTMKEKSWLVHK
37	3	103	DENV-1-E	LLTMKEKSWLVHKQW
38	3	104	DENV-1-E	TMKEKSWLVHKQWFL
39	3	105	DENV-1-E	KEKSWLVHKQWFLDL
40	3	106	DENV-1-E	KSWLVHKQWFLDLPL
41	3	107	DENV-1-E	WLVHKQWFLDLPLPW
42	3	108	DENV-1-E	VHKQWFLDLPLPWTS
43	3	109	DENV-1-E	KQWFLDLPLPWTSGA
44	3	110	DENV-1-E	WFLDLPLPWTSGAST
45	3	111	DENV-1-E	LDLPLPWTSGASTSQ
46	3	112	DENV-1-E	LPLPWTSGASTSQET
47	3	113	DENV-1-E	LPWTSGASTSQETWN
48	3	114	DENV-1-E	WTSGASTSQETWNRQ
49	3	115	DENV-1-E	SGASTSQETWNRQDL
50	3	116	DENV-1-E	ASTSQETWNRQDLLV
51	3	117	DENV-1-E	TSQETWNRQDLLVTF
52	3	118	DENV-1-E	QETWNRQDLLVTFKT
53	3	119	DENV-1-E	TWNRQDLLVTFKTAH
54	3	120	DENV-1-E	NRQDLLVTFKTAHAK
55	3	121	DENV-1-E	QDLLVTFKTAHAKKQ
56	3	122	DENV-1-E	LLVTFKTAHAKKQEV
57	3	123	DENV-1-E	VTFKTAHAKKQEVVV
58	3	124	DENV-1-E	FKTAHAKKQEVVVLG
59	3	125	DENV-1-E	TAHAKKQEVVVLGSQ
60	3	126	DENV-1-E	HAKKQEVVVLGSQEG
61	3	127	DENV-1-E	KKQEVVVLGSQEGAM
62	3	128	DENV-1-E	QEVVVLGSQEGAMHT
63	3	129	DENV-1-E	VVVLGSQEGAMHTAL
64	3	130	DENV-1-E	VLGSQEGAMHTALTG
65	3	131	DENV-1-E	GSQEGAMHTALTGAT
66	3	132	DENV-1-E	QEGAMHTALTGATEI
1	5	133	DENV-1-E	GAMHTALTGATEIQT
2	5	134	DENV-1-E	MHTALTGATEIQTSG
3	5	135	DENV-1-E	TALTGATEIQTSGTT
4	5	136	DENV-1-E	LTGATEIQTSGTTTI
5	5	137	DENV-1-E	GATEIQTSGTTTIFA
6	5	138	DENV-1-E	TEIQTSGTTTIFAGH
7	5	139	DENV-1-E	IQTSGTTTIFAGHLK
8	5	140	DENV-1-E	TSGTTTIFAGHLKCR
9	5	141	DENV-1-E	GTTTIFAGHLKCRLK
10	5	142	DENV-1-E	TTIFAGHLKCRLKMD
11	5	143	DENV-1-E	IFAGHLKCRLKMDKL
12	5	144	DENV-1-E	AGHLKCRLKMDKLTL
13	5	145	DENV-1-E	HLKCRLKMDKLTLKG
14	5	146	DENV-1-E	KCRLKMDKLTLKGMS
15	5	147	DENV-1-E	RLKMDKLTLKGMSYV
16	5	148	DENV-1-E	KMDKLTLKGMSYVMC
17	5	149	DENV-1-E	DKLTLKGMSYVMCTG
18	5	150	DENV-1-E	LTLKGMSYVMCTGSF
19	5	151	DENV-1-E	LKGMSYVMCTGSFKL
20	5	152	DENV-1-E	GMSYVMCTGSFKLEK
21	5	153	DENV-1-E	SYVMCTGSFKLEKEV
22	5	154	DENV-1-E	VMCTGSFKLEKEVAE
23	5	155	DENV-1-E	CTGSFKLEKEVAETQ
24	5	156	DENV-1-E	GSFKLEKEVAETQHG
25	5	157	DENV-1-E	FKLEKEVAETQHGTV
26	5	158	DENV-1-E	LEKEVAETQHGTVLV
27	5	159	DENV-1-E	KEVAETQHGTVLVQV
28	5	160	DENV-1-E	VAETQHGTVLVQVKY
29	5	161	DENV-1-E	ETQHGTVLVQVKYEG
30	5	162	DENV-1-E	QHGTVLVQVKYEGTD
31	5	163	DENV-1-E	GTVLVQVKYEGTDAP
32	5	164	DENV-1-E	VLVQVKYEGTDAPCK
33	5	165	DENV-1-E	VQVKYEGTDAPCKIP
34	5	166	DENV-1-E	VKYEGTDAPCKIPFS
35	5	167	DENV-1-E	YEGTDAPCKIPFSTQ
36	5	168	DENV-1-E	GTDAPCKIPFSTQDE
37	5	169	DENV-1-E	DAPCKIPFSTQDEKG
38	5	170	DENV-1-E	PCKIPFSTQDEKGVT
39	5	171	DENV-1-E	KIPFSTQDEKGVTQN
40	5	172	DENV-1-E	PFSTQDEKGVTQNGR
41	5	173	DENV-1-E	STQDEKGVTQNGRLI
42	5	174	DENV-1-E	QDEKGVTQNGRLITA
43	5	175	DENV-1-E	EKGVTQNGRLITANP
44	5	176	DENV-1-E	GVTQNGRLITANPIV
45	5	177	DENV-1-E	TQNGRLITANPIVTD
46	5	178	DENV-1-E	NGRLITANPIVTDKE
47	5	179	DENV-1-E	RLITANPIVTDKEKP
48	5	180	DENV-1-E	ITANPIVTDKEKPVN
49	5	181	DENV-1-E	ANPIVTDKEKPVNIE
50	5	182	DENV-1-E	PIVTDKEKPVNIETE
51	5	183	DENV-1-E	VTDKEKPVNIETEPP
52	5	184	DENV-1-E	DKEKPVNIETEPPFG
53	5	185	DENV-1-E	EKPVNIETEPPFGES
54	5	186	DENV-1-E	PVNIETEPPFGESYI
55	5	187	DENV-1-E	NIETEPPFGESYIVV
56	5	188	DENV-1-E	ETEPPFGESYIVVGA
57	5	189	DENV-1-E	EPPFGESYIVVGAGE
58	5	190	DENV-1-E	PFGESYIVVGAGEKA
59	5	191	DENV-1-E	GESYIVVGAGEKALK
60	5	192	DENV-1-E	SYIVVGAGEKALKLS
61	5	193	DENV-1-E	IVVGAGEKALKLSWF
62	5	194	DENV-1-E	VGAGEKALKLSWFKG
63	5	195	DENV-1-E	AGEKALKLSWFKGSG
64	5	196	DENV-1-E	EKALKLSWFKGSGSG
65	5	197	DENV-1-E	ALKLSWFKGSGSGSG
66	5	198	DENV-1/2-E	KLSWFKGSGSGSGMR
1	7	199	DENV-1/2-E	SWFKGSGSGSGMRCI
2	7	200	DENV-1/2-E	FKGSGSGSGMRCIGI
3	7	201	DENV-2-E	GSGSGSGMRCIGISN
4	7	202	DENV-2-E	GSGSGMRCIGISNRD
5	7	203	DENV-2-E	GSGMRCIGISNRDFV
6	7	204	DENV-2-E	GMRCIGISNRDFVEG
7	7	205	DENV-2-E	RCIGISNRDFVEGVS
8	7	206	DENV-2-E	IGISNRDFVEGVSGG
9	7	207	DENV-2-E	ISNRDFVEGVSGGSW
10	7	208	DENV-2-E	NRDFVEGVSGGSWVD
11	7	209	DENV-2-E	DFVEGVSGGSWVDIV
12	7	210	DENV-2-E	VEGVSGGSWVDIVLE
13	7	211	DENV-2-E	GVSGGSWVDIVLEHG
14	7	212	DENV-2-E	SGGSWVDIVLEHGSC
15	7	213	DENV-2-E	GSWVDIVLEHGSCVT
16	7	214	DENV-2-E	WVDIVLEHGSCVTTM
17	7	215	DENV-2-E	DIVLEHGSCVTTMAK
18	7	216	DENV-2-E	VLEHGSCVTTMAKNK
19	7	217	DENV-2-E	EHGSCVTTMAKNKPT
20	7	218	DENV-2-E	GSCVTTMAKNKPTLD
21	7	219	DENV-2-E	CVTTMAKNKPTLDFE
22	7	220	DENV-2-E	TTMAKNKPTLDFELI
23	7	221	DENV-2-E	MAKNKPTLDFELIKT
24	7	222	DENV-2-E	KNKPTLDFELIKTEA
25	7	223	DENV-2-E	KPTLDFELIKTEAKQ
26	7	224	DENV-2-E	TLDFELIKTEAKQPA
27	7	225	DENV-2-E	DFELIKTEAKQPATL
28	7	226	DENV-2-E	ELIKTEAKQPATLRK
29	7	227	DENV-2-E	IKTEAKQPATLRKYC
30	7	228	DENV-2-E	TEAKQPATLRKYCIE
31	7	229	DENV-2-E	AKQPATLRKYCIEAK
32	7	230	DENV-2-E	QPATLRKYCIEAKLT
33	7	231	DENV-2-E	ATLRKYCIEAKLTNT
34	7	232	DENV-2-E	LRKYCIEAKLTNTTT
35	7	233	DENV-2-E	KYCIEAKLTNTTTES
36	7	234	DENV-2-E	CIEAKLTNTTTESRC
37	7	235	DENV-2-E	EAKLTNTTTESRCPT
38	7	236	DENV-2-E	KLTNTTTESRCPTQG
39	7	237	DENV-2-E	TNTTTESRCPTQGEP
40	7	238	DENV-2-E	TTTESRCPTQGEPSL
41	7	239	DENV-2-E	TESRCPTQGEPSLNE
42	7	240	DENV-2-E	SRCPTQGEPSLNEEQ
43	7	241	DENV-2-E	CPTQGEPSLNEEQDK
44	7	242	DENV-2-E	TQGEPSLNEEQDKRF
45	7	243	DENV-2-E	GEPSLNEEQDKRFIC
46	7	244	DENV-2-E	PSLNEEQDKRFICKH
47	7	245	DENV-2-E	LNEEQDKRFICKHSM
48	7	246	DENV-2-E	EEQDKRFICKHSMVD
49	7	247	DENV-2-E	QDKRFICKHSMVDRG
50	7	248	DENV-2-E	KRFICKHSMVDRGWG
51	7	249	DENV-2-E	FICKHSMVDRGWGNG
52	7	250	DENV-2-E	CKHSMVDRGWGNGCG
53	7	251	DENV-2-E	HSMVDRGWGNGCGLF
54	7	252	DENV-2-E	MVDRGWGNGCGLFGK
55	7	253	DENV-2-E	DRGWGNGCGLFGKGG
56	7	254	DENV-2-E	GWGNGCGLFGKGGIV
57	7	255	DENV-2-E	GNGCGLFGKGGIVTC
58	7	256	DENV-2-E	GCGLFGKGGIVTCAM
59	7	257	DENV-2-E	GLFGKGGIVTCAMFT
60	7	258	DENV-2-E	FGKGGIVTCAMFTCK
61	7	259	DENV-2-E	KGGIVTCAMFTCKKN
62	7	260	DENV-2-E	GIVTCAMFTCKKNME
63	7	261	DENV-2-E	VTCAMFTCKKNMEGK
64	7	262	DENV-2-E	CAMFTCKKNMEGKIV
65	7	263	DENV-2-E	MFTCKKNMEGKIVQP
66	7	264	DENV-2-E	TCKKNMEGKIVQPEN
1	9	265	DENV-2-E	KKNMEGKIVQPENLE
2	9	266	DENV-2-E	NMEGKIVQPENLEYT
3	9	267	DENV-2-E	EGKIVQPENLEYTIV
4	9	268	DENV-2-E	KIVQPENLEYTIVIT
5	9	269	DENV-2-E	VQPENLEYTIVITPH
6	9	270	DENV-2-E	PENLEYTIVITPHSG
7	9	271	DENV-2-E	NLEYTIVITPHSGEE
8	9	272	DENV-2-E	EYTIVITPHSGEEHA
9	9	273	DENV-2-E	TIVITPHSGEEHAVG
10	9	274	DENV-2-E	VITPHSGEEHAVGND
11	9	275	DENV-2-E	TPHSGEEHAVGNDTG
12	9	276	DENV-2-E	HSGEEHAVGNDTGKH
13	9	277	DENV-2-E	GEEHAVGNDTGKHGK
14	9	278	DENV-2-E	EHAVGNDTGKHGKEI
15	9	279	DENV-2-E	AVGNDTGKHGKEIKI
16	9	280	DENV-2-E	GNDTGKHGKEIKITP
17	9	281	DENV-2-E	DTGKHGKEIKITPQS
18	9	282	DENV-2-E	GKHGKEIKITPQSST
19	9	283	DENV-2-E	HGKEIKITPQSSTTE
20	9	284	DENV-2-E	KEIKITPQSSTTEAE
21	9	285	DENV-2-E	IKITPQSSTTEAELT
22	9	286	DENV-2-E	ITPQSSTTEAELTGY
23	9	287	DENV-2-E	PQSSTTEAELTGYGT
24	9	288	DENV-2-E	SSTTEAELTGYGTVT
25	9	289	DENV-2-E	TTEAELTGYGTVTME
26	9	290	DENV-2-E	EAELTGYGTVTMECS
27	9	291	DENV-2-E	ELTGYGTVTMECSPR
28	9	292	DENV-2-E	TGYGTVTMECSPRTG
29	9	293	DENV-2-E	YGTVTMECSPRTGLD
30	9	294	DENV-2-E	TVTMECSPRTGLDFN
31	9	295	DENV-2-E	TMECSPRTGLDFNEM
32	9	296	DENV-2-E	ECSPRTGLDFNEMVL
33	9	297	DENV-2-E	SPRTGLDFNEMVLLQ
34	9	298	DENV-2-E	RTGLDFNEMVLLQME
35	9	299	DENV-2-E	GLDFNEMVLLQMEDK
36	9	300	DENV-2-E	DFNEMVLLQMEDKAW
37	9	301	DENV-2-E	NEMVLLQMEDKAWLV
38	9	302	DENV-2-E	MVLLQMEDKAWLVHR
39	9	303	DENV-2-E	LLQMEDKAWLVHRQW
40	9	304	DENV-2-E	QMEDKAWLVHRQWFL
41	9	305	DENV-2-E	EDKAWLVHRQWFLDL
42	9	306	DENV-2-E	KAWLVHRQWFLDLPL
43	9	307	DENV-2-E	WLVHRQWFLDLPLPW
44	9	308	DENV-2-E	VHRQWFLDLPLPWLP
45	9	309	DENV-2-E	RQWFLDLPLPWLPGA
46	9	310	DENV-2-E	WFLDLPLPWLPGADT
47	9	311	DENV-2-E	LDLPLPWLPGADTQG
48	9	312	DENV-2-E	LPLPWLPGADTQGSN
49	9	313	DENV-2-E	LPWLPGADTQGSNWI
50	9	314	DENV-2-E	WLPGADTQGSNWIQK
51	9	315	DENV-2-E	PGADTQGSNWIQKET
52	9	316	DENV-2-E	ADTQGSNWIQKETLV
53	9	317	DENV-2-E	TQGSNWIQKETLVTF
54	9	318	DENV-2-E	GSNWIQKETLVTFKN
55	9	319	DENV-2-E	NWIQKETLVTFKNPH
56	9	320	DENV-2-E	IQKETLVTFKNPHAK
57	9	321	DENV-2-E	KETLVTFKNPHAKKQ
58	9	322	DENV-2-E	TLVTFKNPHAKKQDV
59	9	323	DENV-2-E	VTFKNPHAKKQDVVV
60	9	324	DENV-2-E	FKNPHAKKQDVVVLG
61	9	325	DENV-2-E	NPHAKKQDVVVLGSQ
62	9	326	DENV-2-E	HAKKQDVVVLGSQEG
63	9	327	DENV-2-E	KKQDVVVLGSQEGAM
64	9	328	DENV-2-E	QDVVVLGSQEGAMHT
65	9	329	DENV-2-E	VVVLGSQEGAMHTAL
66	9	330	DENV-2-E	VLGSQEGAMHTALTG
1	11	331	DENV-2-E	GSQEGAMHTALTGAT
2	11	332	DENV-2-E	QEGAMHTALTGATEI
3	11	333	DENV-2-E	GAMHTALTGATEIQM
4	11	334	DENV-2-E	MHTALTGATEIQMSS
5	11	335	DENV-2-E	TALTGATEIQMSSGN
6	11	336	DENV-2-E	LTGATEIQMSSGNLL
7	11	337	DENV-2-E	GATEIQMSSGNLLFT
8	11	338	DENV-2-E	TEIQMSSGNLLFTGH
9	11	339	DENV-2-E	IQMSSGNLLFTGHLK
10	11	340	DENV-2-E	MSSGNLLFTGHLKCR
11	11	341	DENV-2-E	SGNLLFTGHLKCRLR
12	11	342	DENV-2-E	NLLFTGHLKCRLRMD
13	11	343	DENV-2-E	LFTGHLKCRLRMDKL
14	11	344	DENV-2-E	TGHLKCRLRMDKLQL
15	11	345	DENV-2-E	HLKCRLRMDKLQLKG
16	11	346	DENV-2-E	KCRLRMDKLQLKGMS
17	11	347	DENV-2-E	RLRMDKLQLKGMSYS
18	11	348	DENV-2-E	RMDKLQLKGMSYSMC
19	11	349	DENV-2-E	DKLQLKGMSYSMCTG
20	11	350	DENV-2-E	LQLKGMSYSMCTGKF
21	11	351	DENV-2-E	LKGMSYSMCTGKFKI
22	11	352	DENV-2-E	GMSYSMCTGKFKIVK
23	11	353	DENV-2-E	SYSMCTGKFKIVKEI
24	11	354	DENV-2-E	SMCTGKFKIVKEIAE
25	11	355	DENV-2-E	CTGKFKIVKEIAETQ
26	11	356	DENV-2-E	GKFKIVKEIAETQHG
27	11	357	DENV-2-E	FKIVKEIAETQHGTI
28	11	358	DENV-2-E	IVKEIAETQHGTIVI
29	11	359	DENV-2-E	KEIAETQHGTIVIRV
30	11	360	DENV-2-E	IAETQHGTIVIRVQY
31	11	361	DENV-2-E	ETQHGTIVIRVQYEG
32	11	362	DENV-2-E	QHGTIVIRVQYEGDG
33	11	363	DENV-2-E	GTIVIRVQYEGDGSP
34	11	364	DENV-2-E	IVIRVQYEGDGSPCK
35	11	365	DENV-2-E	IRVQYEGDGSPCKIP
36	11	366	DENV-2-E	VQYEGDGSPCKIPFE
37	11	367	DENV-2-E	YEGDGSPCKIPFEIT
38	11	368	DENV-2-E	GDGSPCKIPFEITDL
39	11	369	DENV-2-E	GSPCKIPFEITDLEK
40	11	370	DENV-2-E	PCKIPFEITDLEKRH
41	11	371	DENV-2-E	KIPFEITDLEKRHVL
42	11	372	DENV-2-E	PFEITDLEKRHVLGR
43	11	373	DENV-2-E	EITDLEKRHVLGRLI
44	11	374	DENV-2-E	TDLEKRHVLGRLITV
45	11	375	DENV-2-E	LEKRHVLGRLITVNP
46	11	376	DENV-2-E	KRHVLGRLITVNPIV
47	11	377	DENV-2-E	HVLGRLITVNPIVTE
48	11	378	DENV-2-E	LGRLITVNPIVTEKD
49	11	379	DENV-2-E	RLITVNPIVTEKDSP
50	11	380	DENV-2-E	ITVNPIVTEKDSPVN
51	11	381	DENV-2-E	VNPIVTEKDSPVNIE
52	11	382	DENV-2-E	PIVTEKDSPVNIEAE
53	11	383	DENV-2-E	VTEKDSPVNIEAEPP
54	11	384	DENV-2-E	EKDSPVNIEAEPPFG
55	11	385	DENV-2-E	DSPVNIEAEPPFGDS
56	11	386	DENV-2-E	PVNIEAEPPFGDSYI
57	11	387	DENV-2-E	NIEAEPPFGDSYIIV
58	11	388	DENV-2-E	EAEPPFGDSYIIVGV
59	11	389	DENV-2-E	EPPFGDSYIIVGVEP
60	11	390	DENV-2-E	PFGDSYIIVGVEPGQ
61	11	391	DENV-2-E	GDSYIIVGVEPGQLK
62	11	392	DENV-2-E	SYIIVGVEPGQLKLN
63	11	393	DENV-2-E	IIVGVEPGQLKLNWF
64	11	394	DENV-2-E	VGVEPGQLKLNWFKG
65	11	395	DENV-2-E	VEPGQLKLNWFKGSG
66	11	396	DENV-2-E	PGQLKLNWFKGSGSG
1	13	397	DENV-2-E	QLKLNWFKGSGSGSG
2	13	398	DENV-2/3-E	KLNWFKGSGSGSGMR
3	13	399	DENV-2/3-E	NWFKGSGSGSGMRCV
4	13	400	DENV-2/3-E	FKGSGSGSGMRCVGV
5	13	401	DENV-3-E	GSGSGSGMRCVGVGN
6	13	402	DENV-3-E	GSGSGMRCVGVGNRD
7	13	403	DENV-3-E	GSGMRCVGVGNRDFV
8	13	404	DENV-3-E	GMRCVGVGNRDFVEG
9	13	405	DENV-3-E	RCVGVGNRDFVEGLS
10	13	406	DENV-3-E	VGVGNRDFVEGLSGA
11	13	407	DENV-3-E	VGNRDFVEGLSGATW
12	13	408	DENV-3-E	NRDFVEGLSGATWVD
13	13	409	DENV-3-E	DFVEGLSGATWVDVV
14	13	410	DENV-3-E	VEGLSGATWVDVVLE
15	13	411	DENV-3-E	GLSGATWVDVVLEHG
16	13	412	DENV-3-E	SGATWVDVVLEHGGC
17	13	413	DENV-3-E	ATWVDVVLEHGGCVT
18	13	414	DENV-3-E	WVDVVLEHGGCVTTM
19	13	415	DENV-3-E	DVVLEHGGCVTTMAK
20	13	416	DENV-3-E	VLEHGGCVTTMAKNK
21	13	417	DENV-3-E	EHGGCVTTMAKNKPT
22	13	418	DENV-3-E	GGCVTTMAKNKPTLD
23	13	419	DENV-3-E	CVTTMAKNKPTLDIE
24	13	420	DENV-3-E	TTMAKNKPTLDIELQ
25	13	421	DENV-3-E	MAKNKPTLDIELQKT
26	13	422	DENV-3-E	KNKPTLDIELQKTEA
27	13	423	DENV-3-E	KPTLDIELQKTEATQ
28	13	424	DENV-3-E	TLDIELQKTEATQLA
29	13	425	DENV-3-E	DIELQKTEATQLATL
30	13	426	DENV-3-E	ELQKTEATQLATLRK
31	13	427	DENV-3-E	QKTEATQLATLRKLC
32	13	428	DENV-3-E	TEATQLATLRKLCIE
33	13	429	DENV-3-E	ATQLATLRKLCIEGK
34	13	430	DENV-3-E	QLATLRKLCIEGKIT
35	13	431	DENV-3-E	ATLRKLCIEGKITNI
36	13	432	DENV-3-E	LRKLCIEGKITNITT
37	13	433	DENV-3-E	KLCIEGKITNITTDS
38	13	434	DENV-3-E	CIEGKITNITTDSRC
39	13	435	DENV-3-E	EGKITNITTDSRCPT
40	13	436	DENV-3-E	KITNITTDSRCPTQG
41	13	437	DENV-3-E	TNITTDSRCPTQGEA
42	13	438	DENV-3-E	ITTDSRCPTQGEAVL
43	13	439	DENV-3-E	TDSRCPTQGEAVLPE
44	13	440	DENV-3-E	SRCPTQGEAVLPEEQ
45	13	441	DENV-3-E	CPTQGEAVLPEEQDQ
46	13	442	DENV-3-E	TQGEAVLPEEQDQNY
47	13	443	DENV-3-E	GEAVLPEEQDQNYVC
48	13	444	DENV-3-E	AVLPEEQDQNYVCKH
49	13	445	DENV-3-E	LPEEQDQNYVCKHTY
50	13	446	DENV-3-E	EEQDQNYVCKHTYVD
51	13	447	DENV-3-E	QDQNYVCKHTYVDRG
52	13	448	DENV-3-E	QNYVCKHTYVDRGWG
53	13	449	DENV-3-E	YVCKHTYVDRGWGNG
54	13	450	DENV-3-E	CKHTYVDRGWGNGCG
55	13	451	DENV-3-E	HTYVDRGWGNGCGLF
56	13	452	DENV-3-E	YVDRGWGNGCGLFGK
57	13	453	DENV-3-E	DRGWGNGCGLFGKGS
58	13	454	DENV-3-E	GWGNGCGLFGKGSLV
59	13	455	DENV-3-E	GNGCGLFGKGSLVTC
60	13	456	DENV-3-E	GCGLFGKGSLVTCAK
61	13	457	DENV-3-E	GLFGKGSLVTCAKFQ
62	13	458	DENV-3-E	FGKGSLVTCAKFQCL
63	13	459	DENV-3-E	KGSLVTCAKFQCLEP
64	13	460	DENV-3-E	SLVTCAKFQCLEPIE
65	13	461	DENV-3-E	VTCAKFQCLEPIEGK
66	13	462	DENV-3-E	CAKFQCLEPIEGKVV
1	15	463	DENV-3-E	KFQCLEPIEGKVVQY
2	15	464	DENV-3-E	QCLEPIEGKVVQYEN
3	15	465	DENV-3-E	LEPIEGKVVQYENLK
4	15	466	DENV-3-E	PIEGKVVQYENLKYT
5	15	467	DENV-3-E	EGKVVQYENLKYTVI
6	15	468	DENV-3-E	KVVQYENLKYTVIIT
7	15	469	DENV-3-E	VQYENLKYTVIITVH
8	15	470	DENV-3-E	YENLKYTVIITVHTG
9	15	471	DENV-3-E	NLKYTVIITVHTGDQ
10	15	472	DENV-3-E	KYTVIITVHTGDQHQ
11	15	473	DENV-3-E	TVIITVHTGDQHQVG
12	15	474	DENV-3-E	IITVHTGDQHQVGNE
13	15	475	DENV-3-E	TVHTGDQHQVGNETQ
14	15	476	DENV-3-E	HTGDQHQVGNETQGV
15	15	477	DENV-3-E	GDQHQVGNETQGVTA
16	15	478	DENV-3-E	QHQVGNETQGVTAEI
17	15	479	DENV-3-E	QVGNETQGVTAEITP
18	15	480	DENV-3-E	GNETQGVTAEITPQA
19	15	481	DENV-3-E	ETQGVTAEITPQAST
20	15	482	DENV-3-E	QGVTAEITPQASTTE
21	15	483	DENV-3-E	VTAEITPQASTTEAI
22	15	484	DENV-3-E	AEITPQASTTEAILP
23	15	485	DENV-3-E	ITPQASTTEAILPEY
24	15	486	DENV-3-E	PQASTTEAILPEYGT
25	15	487	DENV-3-E	ASTTEAILPEYGTLG
26	15	488	DENV-3-E	TTEAILPEYGTLGLE
27	15	489	DENV-3-E	EAILPEYGTLGLECS
28	15	490	DENV-3-E	ILPEYGTLGLECSPR
29	15	491	DENV-3-E	PEYGTLGLECSPRTG
30	15	492	DENV-3-E	YGTLGLECSPRTGLD
31	15	493	DENV-3-E	TLGLECSPRTGLDFN
32	15	494	DENV-3-E	GLECSPRTGLDFNEM
33	15	495	DENV-3-E	ECSPRTGLDFNEMIL
34	15	496	DENV-3-E	SPRTGLDFNEMILLT
35	15	497	DENV-3-E	RTGLDFNEMILLTMK
36	15	498	DENV-3-E	GLDFNEMILLTMKNK
37	15	499	DENV-3-E	DFNEMILLTMKNKAW
38	15	500	DENV-3-E	NEMILLTMKNKAWMV
39	15	501	DENV-3-E	MILLTMKNKAWMVHR
40	15	502	DENV-3-E	LLTMKNKAWMVHRQW
41	15	503	DENV-3-E	TMKNKAWMVHRQWFF
42	15	504	DENV-3-E	KNKAWMVHRQWFFDL
43	15	505	DENV-3-E	KAWMVHRQWFFDLPL
44	15	506	DENV-3-E	WMVHRQWFFDLPLPW
45	15	507	DENV-3-E	VHRQWFFDLPLPWTS
46	15	508	DENV-3-E	RQWFFDLPLPWTSGA
47	15	509	DENV-3-E	WFFDLPLPWTSGATA
48	15	510	DENV-3-E	FDLPLPWTSGATAET
49	15	511	DENV-3-E	LPLPWTSGATAETPT
50	15	512	DENV-3-E	LPWTSGATAETPTWN
51	15	513	DENV-3-E	WTSGATAETPTWNRK
52	15	514	DENV-3-E	SGATAETPTWNRKEL
53	15	515	DENV-3-E	ATAETPTWNRKELLV
54	15	516	DENV-3-E	AETPTWNRKELLVTF
55	15	517	DENV-3-E	TPTWNRKELLVTFKN
56	15	518	DENV-3-E	TWNRKELLVTFKNAH
57	15	519	DENV-3-E	NRKELLVTFKNAHAK
58	15	520	DENV-3-E	KELLVTFKNAHAKKQ
59	15	521	DENV-3-E	LLVTFKNAHAKKQEV
60	15	522	DENV-3-E	VTFKNAHAKKQEVVV
61	15	523	DENV-3-E	FKNAHAKKQEVVVLG
62	15	524	DENV-3-E	NAHAKKQEVVVLGSQ
63	15	525	DENV-3-E	HAKKQEVVVLGSQEG
64	15	526	DENV-3-E	KKQEVVVLGSQEGAM
65	15	527	DENV-3-E	QEVVVLGSQEGAMHT
66	15	528	DENV-3-E	VVVLGSQEGAMHTAL
1	17	529	DENV-3-E	VLGSQEGAMHTALTG
2	17	530	DENV-3-E	GSQEGAMHTALTGAT
3	17	531	DENV-3-E	QEGAMHTALTGATEI
4	17	532	DENV-3-E	GAMHTALTGATEIQN
5	17	533	DENV-3-E	MHTALTGATEIQNSG
6	17	534	DENV-3-E	TALTGATEIQNSGGT
7	17	535	DENV-3-E	LTGATEIQNSGGTSI
8	17	536	DENV-3-E	GATEIQNSGGTSIFA
9	17	537	DENV-3-E	TEIQNSGGTSIFAGH
10	17	538	DENV-3-E	IQNSGGTSIFAGHLK
11	17	539	DENV-3-E	NSGGTSIFAGHLKCR
12	17	540	DENV-3-E	GGTSIFAGHLKCRLK
13	17	541	DENV-3-E	TSIFAGHLKCRLKMD
14	17	542	DENV-3-E	IFAGHLKCRLKMDKL
15	17	543	DENV-3-E	AGHLKCRLKMDKLEL
16	17	544	DENV-3-E	HLKCRLKMDKLELKG
17	17	545	DENV-3-E	KCRLKMDKLELKGMS
18	17	546	DENV-3-E	RLKMDKLELKGMSYA
19	17	547	DENV-3-E	KMDKLELKGMSYAMC
20	17	548	DENV-3-E	DKLELKGMSYAMCTN
21	17	549	DENV-3-E	LELKGMSYAMCTNTF
22	17	550	DENV-3-E	LKGMSYAMCTNTFVL
23	17	551	DENV-3-E	GMSYAMCTNTFVLKK
24	17	552	DENV-3-E	SYAMCTNTFVLKKEV
25	17	553	DENV-3-E	AMCTNTFVLKKEVSE
26	17	554	DENV-3-E	CTNTFVLKKEVSETQ
27	17	555	DENV-3-E	NTFVLKKEVSETQHG
28	17	556	DENV-3-E	FVLKKEVSETQHGTI
29	17	557	DENV-3-E	LKKEVSETQHGTILI
30	17	558	DENV-3-E	KEVSETQHGTILIKV
31	17	559	DENV-3-E	VSETQHGTILIKVEY
32	17	560	DENV-3-E	ETQHGTILIKVEYKG
33	17	561	DENV-3-E	QHGTILIKVEYKGED
34	17	562	DENV-3-E	GTILIKVEYKGEDAP
35	17	563	DENV-3-E	ILIKVEYKGEDAPCK
36	17	564	DENV-3-E	IKVEYKGEDAPCKIP
37	17	565	DENV-3-E	VEYKGEDAPCKIPFS
38	17	566	DENV-3-E	YKGEDAPCKIPFSTE
39	17	567	DENV-3-E	GEDAPCKIPFSTEDG
40	17	568	DENV-3-E	DAPCKIPFSTEDGQG
41	17	569	DENV-3-E	PCKIPFSTEDGQGKA
42	17	570	DENV-3-E	KIPFSTEDGQGKAHN
43	17	571	DENV-3-E	PFSTEDGQGKAHNGR
44	17	572	DENV-3-E	STEDGQGKAHNGRLI
45	17	573	DENV-3-E	EDGQGKAHNGRLITA
46	17	574	DENV-3-E	GQGKAHNGRLITANP
47	17	575	DENV-3-E	GKAHNGRLITANPVV
48	17	576	DENV-3-E	AHNGRLITANPVVTK
49	17	577	DENV-3-E	NGRLITANPVVTKKE
50	17	578	DENV-3-E	RLITANPVVTKKEEP
51	17	579	DENV-3-E	ITANPVVTKKEEPVN
52	17	580	DENV-3-E	ANPVVTKKEEPVNIE
53	17	581	DENV-3-E	PVVTKKEEPVNIEAE
54	17	582	DENV-3-E	VTKKEEPVNIEAEPP
55	17	583	DENV-3-E	KKEEPVNIEAEPPFG
56	17	584	DENV-3-E	EEPVNIEAEPPFGES
57	17	585	DENV-3-E	PVNIEAEPPFGESNI
58	17	586	DENV-3-E	NIEAEPPFGESNIVI
59	17	587	DENV-3-E	EAEPPFGESNIVIGI
60	17	588	DENV-3-E	EPPFGESNIVIGIGD
61	17	589	DENV-3-E	PFGESNIVIGIGDNA
62	17	590	DENV-3-E	GESNIVIGIGDNALK
63	17	591	DENV-3-E	SNIVIGIGDNALKIN
64	17	592	DENV-3-E	IVIGIGDNALKINWY
65	17	593	DENV-3-E	IGIGDNALKINWYKG
66	17	594	DENV-3-E	IGDNALKINWYKGSG
1	19	595	DENV-3-E	DNALKINWYKGSGSG
2	19	596	DENV-3-E	ALKINWYKGSGSGSG
3	19	597	DENV-3/4-E	KINWYKGSGSGSGMR
4	19	598	DENV-3/4-E	NWYKGSGSGSGMRCV
5	19	599	DENV-3/4-E	YKGSGSGSGMRCVGV
6	19	600	DENV-4-E	GSGSGSGMRCVGVGN
7	19	601	DENV-4-E	GSGSGMRCVGVGNRD
8	19	602	DENV-4-E	GSGMRCVGVGNRDFV
9	19	603	DENV-4-E	GMRCVGVGNRDFVEG
10	19	604	DENV-4-E	RCVGVGNRDFVEGVS
11	19	605	DENV-4-E	VGVGNRDFVEGVSGG
12	19	606	DENV-4-E	VGNRDFVEGVSGGAW
13	19	607	DENV-4-E	NRDFVEGVSGGAWVD
14	19	608	DENV-4-E	DFVEGVSGGAWVDLV
15	19	609	DENV-4-E	VEGVSGGAWVDLVLE
16	19	610	DENV-4-E	GVSGGAWVDLVLEHG
17	19	611	DENV-4-E	SGGAWVDLVLEHGGC
18	19	612	DENV-4-E	GAWVDLVLEHGGCVT
19	19	613	DENV-4-E	WVDLVLEHGGCVTTM
20	19	614	DENV-4-E	DLVLEHGGCVTTMAQ
21	19	615	DENV-4-E	VLEHGGCVTTMAQGK
22	19	616	DENV-4-E	EHGGCVTTMAQGKPT
23	19	617	DENV-4-E	GGCVTTMAQGKPTLD
24	19	618	DENV-4-E	CVTTMAQGKPTLDFE
25	19	619	DENV-4-E	TTMAQGKPTLDFELT
26	19	620	DENV-4-E	MAQGKPTLDFELTKT
27	19	621	DENV-4-E	QGKPTLDFELTKTTA
28	19	622	DENV-4-E	KPTLDFELTKTTAKE
29	19	623	DENV-4-E	TLDFELTKTTAKEVA
30	19	624	DENV-4-E	DFELTKTTAKEVALL
31	19	625	DENV-4-E	ELTKTTAKEVALLRT
32	19	626	DENV-4-E	TKTTAKEVALLRTYC
33	19	627	DENV-4-E	TTAKEVALLRTYCIE
34	19	628	DENV-4-E	AKEVALLRTYCIEAL
35	19	629	DENV-4-E	EVALLRTYCIEALIS
36	19	630	DENV-4-E	ALLRTYCIEALISNI
37	19	631	DENV-4-E	LRTYCIEALISNITT
38	19	632	DENV-4-E	TYCIEALISNITTAT
39	19	633	DENV-4-E	CIEALISNITTATRC
40	19	634	DENV-4-E	EALISNITTATRCPT
41	19	635	DENV-4-E	LISNITTATRCPTQG
42	19	636	DENV-4-E	SNITTATRCPTQGEP
43	19	637	DENV-4-E	ITTATRCPTQGEPYL
44	19	638	DENV-4-E	TATRCPTQGEPYLKE
45	19	639	DENV-4-E	TRCPTQGEPYLKEEQ
46	19	640	DENV-4-E	CPTQGEPYLKEEQDQ
47	19	641	DENV-4-E	TQGEPYLKEEQDQQY
48	19	642	DENV-4-E	GEPYLKEEQDQQYIC
49	19	643	DENV-4-E	PYLKEEQDQQYICRR
50	19	644	DENV-4-E	LKEEQDQQYICRRDV
51	19	645	DENV-4-E	EEQDQQYICRRDVVD
52	19	646	DENV-4-E	QDQQYICRRDVVDRG
53	19	647	DENV-4-E	QQYICRRDVVDRGWG
54	19	648	DENV-4-E	YICRRDVVDRGWGNG
55	19	649	DENV-4-E	CRRDVVDRGWGNGCG
56	19	650	DENV-4-E	RDVVDRGWGNGCGLF
57	19	651	DENV-4-E	VVDRGWGNGCGLFGK
58	19	652	DENV-4-E	DRGWGNGCGLFGKGG
59	19	653	DENV-4-E	GWGNGCGLFGKGGVV
60	19	654	DENV-4-E	GNGCGLFGKGGVVTC
61	19	655	DENV-4-E	GCGLFGKGGVVTCAK
62	19	656	DENV-4-E	GLFGKGGVVTCAKFS
63	19	657	DENV-4-E	FGKGGVVTCAKFSCS
64	19	658	DENV-4-E	KGGVVTCAKFSCSGK
65	19	659	DENV-4-E	GVVTCAKFSCSGKIT
66	19	660	DENV-4-E	VTCAKFSCSGKITGN
1	21	661	DENV-4-E	CAKFSCSGKITGNLV
2	21	662	DENV-4-E	KFSCSGKITGNLVQI
3	21	663	DENV-4-E	SCSGKITGNLVQIEN
4	21	664	DENV-4-E	SGKITGNLVQIENLE
5	21	665	DENV-4-E	KITGNLVQIENLEYT
6	21	666	DENV-4-E	TGNLVQIENLEYTVV
7	21	667	DENV-4-E	NLVQIENLEYTVVVT
8	21	668	DENV-4-E	VQIENLEYTVVVTVH
9	21	669	DENV-4-E	IENLEYTVVVTVHNG
10	21	670	DENV-4-E	NLEYTVVVTVHNGDT
11	21	671	DENV-4-E	EYTVVVTVHNGDTHA
12	21	672	DENV-4-E	TVVVTVHNGDTHAVG
13	21	673	DENV-4-E	VVTVHNGDTHAVGND
14	21	674	DENV-4-E	TVHNGDTHAVGNDTS
15	21	675	DENV-4-E	HNGDTHAVGNDTSNH
16	21	676	DENV-4-E	GDTHAVGNDTSNHGV
17	21	677	DENV-4-E	THAVGNDTSNHGVTA
18	21	678	DENV-4-E	AVGNDTSNHGVTATI
19	21	679	DENV-4-E	GNDTSNHGVTATITP
20	21	680	DENV-4-E	DTSNHGVTATITPRS
21	21	681	DENV-4-E	SNHGVTATITPRSPS
22	21	682	DENV-4-E	HGVTATITPRSPSVE
23	21	683	DENV-4-E	VTATITPRSPSVEVK
24	21	684	DENV-4-E	ATITPRSPSVEVKLP
25	21	685	DENV-4-E	ITPRSPSVEVKLPDY
26	21	686	DENV-4-E	PRSPSVEVKLPDYGE
27	21	687	DENV-4-E	SPSVEVKLPDYGELT
28	21	688	DENV-4-E	SVEVKLPDYGELTLD
29	21	689	DENV-4-E	EVKLPDYGELTLDCE
30	21	690	DENV-4-E	KLPDYGELTLDCEPR
31	21	691	DENV-4-E	PDYGELTLDCEPRSG
32	21	692	DENV-4-E	YGELTLDCEPRSGID
33	21	693	DENV-4-E	ELTLDCEPRSGIDFN
34	21	694	DENV-4-E	TLDCEPRSGIDFNEM
35	21	695	DENV-4-E	DCEPRSGIDFNEMIL
36	21	696	DENV-4-E	EPRSGIDFNEMILMK
37	21	697	DENV-4-E	RSGIDFNEMILMKMK
38	21	698	DENV-4-E	GIDFNEMILMKMKKK
39	21	699	DENV-4-E	DFNEMILMKMKKKTW
40	21	700	DENV-4-E	NEMILMKMKKKTWLV
41	21	701	DENV-4-E	MILMKMKKKTWLVHK
42	21	702	DENV-4-E	LMKMKKKTWLVHKQW
43	21	703	DENV-4-E	KMKKKTWLVHKQWFL
44	21	704	DENV-4-E	KKKTWLVHKQWFLDL
45	21	705	DENV-4-E	KTWLVHKQWFLDLPL
46	21	706	DENV-4-E	WLVHKQWFLDLPLPW
47	21	707	DENV-4-E	VHKQWFLDLPLPWTT
48	21	708	DENV-4-E	KQWFLDLPLPWTTGA
49	21	709	DENV-4-E	WFLDLPLPWTTGADT
50	21	710	DENV-4-E	LDLPLPWTTGADTSE
51	21	711	DENV-4-E	LPLPWTTGADTSEVH
52	21	712	DENV-4-E	LPWTTGADTSEVHWN
53	21	713	DENV-4-E	WTTGADTSEVHWNYK
54	21	714	DENV-4-E	TGADTSEVHWNYKER
55	21	715	DENV-4-E	ADTSEVHWNYKERMV
56	21	716	DENV-4-E	TSEVHWNYKERMVTF
57	21	717	DENV-4-E	EVHWNYKERMVTFKV
58	21	718	DENV-4-E	HWNYKERMVTFKVPH
59	21	719	DENV-4-E	NYKERMVTFKVPHAK
60	21	720	DENV-4-E	KERMVTFKVPHAKRQ
61	21	721	DENV-4-E	RMVTFKVPHAKRQDV
62	21	722	DENV-4-E	VTFKVPHAKRQDVTV
63	21	723	DENV-4-E	FKVPHAKRQDVTVLG
64	21	724	DENV-4-E	VPHAKRQDVTVLGSQ
65	21	725	DENV-4-E	HAKRQDVTVLGSQEG
66	21	726	DENV-4-E	KRQDVTVLGSQEGAM
1	23	727	DENV-4-E	QDVTVLGSQEGAMHS
2	23	728	DENV-4-E	VTVLGSQEGAMHSAL
3	23	729	DENV-4-E	VLGSQEGAMHSALAG
4	23	730	DENV-4-E	GSQEGAMHSALAGAT
5	23	731	DENV-4-E	QEGAMHSALAGATEV
6	23	732	DENV-4-E	GAMHSALAGATEVDS
7	23	733	DENV-4-E	MHSALAGATEVDSGD
8	23	734	DENV-4-E	SALAGATEVDSGDGN
9	23	735	DENV-4-E	LAGATEVDSGDGNHM
10	23	736	DENV-4-E	GATEVDSGDGNHMFA
11	23	737	DENV-4-E	TEVDSGDGNHMFAGH
12	23	738	DENV-4-E	VDSGDGNHMFAGHLK
13	23	739	DENV-4-E	SGDGNHMFAGHLKCK
14	23	740	DENV-4-E	DGNHMFAGHLKCKVR
15	23	741	DENV-4-E	NHMFAGHLKCKVRME
16	23	742	DENV-4-E	MFAGHLKCKVRMEKL
17	23	743	DENV-4-E	AGHLKCKVRMEKLRI
18	23	744	DENV-4-E	HLKCKVRMEKLRIKG
19	23	745	DENV-4-E	KCKVRMEKLRIKGMS
20	23	746	DENV-4-E	KVRMEKLRIKGMSYT
21	23	747	DENV-4-E	RMEKLRIKGMSYTMC
22	23	748	DENV-4-E	EKLRIKGMSYTMCSG
23	23	749	DENV-4-E	LRIKGMSYTMCSGKF
24	23	750	DENV-4-E	IKGMSYTMCSGKFSI
25	23	751	DENV-4-E	GMSYTMCSGKFSIDK
26	23	752	DENV-4-E	SYTMCSGKFSIDKEM
27	23	753	DENV-4-E	TMCSGKFSIDKEMAE
28	23	754	DENV-4-E	CSGKFSIDKEMAETQ
29	23	755	DENV-4-E	GKFSIDKEMAETQHG
30	23	756	DENV-4-E	FSIDKEMAETQHGTT
31	23	757	DENV-4-E	IDKEMAETQHGTTVV
32	23	758	DENV-4-E	KEMAETQHGTTVVKV
33	23	759	DENV-4-E	MAETQHGTTVVKVKY
34	23	760	DENV-4-E	ETQHGTTVVKVKYEG
35	23	761	DENV-4-E	QHGTTVVKVKYEGAG
36	23	762	DENV-4-E	GTTVVKVKYEGAGAP
37	23	763	DENV-4-E	TVVKVKYEGAGAPCK
38	23	764	DENV-4-E	VKVKYEGAGAPCKVP
39	23	765	DENV-4-E	VKYEGAGAPCKVPIE
40	23	766	DENV-4-E	YEGAGAPCKVPIEIR
41	23	767	DENV-4-E	GAGAPCKVPIEIRDV
42	23	768	DENV-4-E	GAPCKVPIEIRDVNK
43	23	769	DENV-4-E	PCKVPIEIRDVNKEK
44	23	770	DENV-4-E	KVPIEIRDVNKEKVV
45	23	771	DENV-4-E	PIEIRDVNKEKVVGR
46	23	772	DENV-4-E	EIRDVNKEKVVGRVI
47	23	773	DENV-4-E	RDVNKEKVVGRVISA
48	23	774	DENV-4-E	VNKEKVVGRVISATP
49	23	775	DENV-4-E	KEKVVGRVISATPLA
50	23	776	DENV-4-E	KVVGRVISATPLAEN
51	23	777	DENV-4-E	VGRVISATPLAENTN
52	23	778	DENV-4-E	RVISATPLAENTNSV
53	23	779	DENV-4-E	ISATPLAENTNSVTN
54	23	780	DENV-4-E	ATPLAENTNSVTNIE
55	23	781	DENV-4-E	PLAENTNSVTNIELE
56	23	782	DENV-4-E	AENTNSVTNIELEPP
57	23	783	DENV-4-E	NTNSVTNIELEPPFG
58	23	784	DENV-4-E	NSVTNIELEPPFGDS
59	23	785	DENV-4-E	VTNIELEPPFGDSYI
60	23	786	DENV-4-E	NIELEPPFGDSYIVI
61	23	787	DENV-4-E	ELEPPFGDSYIVIGV
62	23	788	DENV-4-E	EPPFGDSYIVIGVGN
63	23	789	DENV-4-E	PFGDSYIVIGVGNSA
64	23	790	DENV-4-E	GDSYIVIGVGNSALT
65	23	791	DENV-4-E	SYIVIGVGNSALTLH
66	23	792	DENV-4-E	IVIGVGNSALTLHWF
1	25	793	DENV-4-E	IGVGNSALTLHWFRG
2	25	794	DENV-4-E	VGNSALTLHWFRGSG
3	25	795	DENV-4-E	NSALTLHWFRGSGSG
4	25	796	DENV-4-E	ALTLHWFRGSGSGSG
5	25	797	DENV-4/ZIKV-E	TLHWFRGSGSGSGMR
6	25	798	DENV-4/ZIKV-E	HWFRGSGSGSGMRCI
7	25	799	DENV-4/ZIKV-E	FRGSGSGSGMRCIGV
8	25	800	ZIKV-E	GSGSGSGMRCIGVSN
9	25	801	ZIKV-E	GSGSGMRCIGVSNRD
10	25	802	ZIKV-E	GSGMRCIGVSNRDFV
11	25	803	ZIKV-E	GMRCIGVSNRDFVEG
12	25	804	ZIKV-E	RCIGVSNRDFVEGMS
13	25	805	ZIKV-E	IGVSNRDFVEGMSGG
14	25	806	ZIKV-E	VSNRDFVEGMSGGTW
15	25	807	ZIKV-E	NRDFVEGMSGGTWVD
16	25	808	ZIKV-E	DFVEGMSGGTWVDVV
17	25	809	ZIKV-E	VEGMSGGTWVDVVLE
18	25	810	ZIKV-E	GMSGGTWVDVVLEHG
19	25	811	ZIKV-E	SGGTWVDVVLEHGGC
20	25	812	ZIKV-E	GTWVDVVLEHGGCVT
21	25	813	ZIKV-E	WVDVVLEHGGCVTVM
22	25	814	ZIKV-E	DVVLEHGGCVTVMAQ
23	25	815	ZIKV-E	VLEHGGCVTVMAQDK
24	25	816	ZIKV-E	EHGGCVTVMAQDKPT
25	25	817	ZIKV-E	GGCVTVMAQDKPTVD
26	25	818	ZIKV-E	CVTVMAQDKPTVDIE
27	25	819	ZIKV-E	TVMAQDKPTVDIELV
28	25	820	ZIKV-E	MAQDKPTVDIELVTT
29	25	821	ZIKV-E	QDKPTVDIELVTTTV
30	25	822	ZIKV-E	KPTVDIELVTTTVSN
31	25	823	ZIKV-E	TVDIELVTTTVSNMA
32	25	824	ZIKV-E	DIELVTTTVSNMAEV
33	25	825	ZIKV-E	ELVTTTVSNMAEVRS
34	25	826	ZIKV-E	VTTTVSNMAEVRSYC
35	25	827	ZIKV-E	TTVSNMAEVRSYCYE
36	25	828	ZIKV-E	VSNMAEVRSYCYEAS
37	25	829	ZIKV-E	NMAEVRSYCYEASIS
38	25	830	ZIKV-E	AEVRSYCYEASISDM
39	25	831	ZIKV-E	VRSYCYEASISDMAS
40	25	832	ZIKV-E	SYCYEASISDMASDS
41	25	833	ZIKV-E	CYEASISDMASDSRC
42	25	834	ZIKV-E	EASISDMASDSRCPT
43	25	835	ZIKV-E	SISDMASDSRCPTQG
44	25	836	ZIKV-E	SDMASDSRCPTQGEA
45	25	837	ZIKV-E	MASDSRCPTQGEAYL
46	25	838	ZIKV-E	SDSRCPTQGEAYLDK
47	25	839	ZIKV-E	SRCPTQGEAYLDKQS
48	25	840	ZIKV-E	CPTQGEAYLDKQSDT
49	25	841	ZIKV-E	TQGEAYLDKQSDTQY
50	25	842	ZIKV-E	GEAYLDKQSDTQYVC
51	25	843	ZIKV-E	AYLDKQSDTQYVCKR
52	25	844	ZIKV-E	LDKQSDTQYVCKRTL
53	25	845	ZIKV-E	KQSDTQYVCKRTLVD
54	25	846	ZIKV-E	SDTQYVCKRTLVDRG
55	25	847	ZIKV-E	TQYVCKRTLVDRGWG
56	25	848	ZIKV-E	YVCKRTLVDRGWGNG
57	25	849	ZIKV-E	CKRTLVDRGWGNGCG
58	25	850	ZIKV-E	RTLVDRGWGNGCGLF
59	25	851	ZIKV-E	LVDRGWGNGCGLFGK
60	25	852	ZIKV-E	DRGWGNGCGLFGKGS
61	25	853	ZIKV-E	GWGNGCGLFGKGSLV
62	25	854	ZIKV-E	GNGCGLFGKGSLVTC
63	25	855	ZIKV-E	GCGLFGKGSLVTCAK
64	25	856	ZIKV-E	GLFGKGSLVTCAKFA
65	25	857	ZIKV-E	FGKGSLVTCAKFACS
66	25	858	ZIKV-E	KGSLVTCAKFACSKK
1	27	859	ZIKV-E	SLVTCAKFACSKKMT
2	27	860	ZIKV-E	VTCAKFACSKKMTGK
3	27	861	ZIKV-E	CAKFACSKKMTGKSI
4	27	862	ZIKV-E	KFACSKKMTGKSIQP
5	27	863	ZIKV-E	ACSKKMTGKSIQPEN
6	27	864	ZIKV-E	SKKMTGKSIQPENLE
7	27	865	ZIKV-E	KMTGKSIQPENLEYR
8	27	866	ZIKV-E	TGKSIQPENLEYRIM
9	27	867	ZIKV-E	KSIQPENLEYRIMLS
10	27	868	ZIKV-E	IQPENLEYRIMLSVH
11	27	869	ZIKV-E	PENLEYRIMLSVHGS
12	27	870	ZIKV-E	NLEYRIMLSVHGSQH
13	27	871	ZIKV-E	EYRIMLSVHGSQHSG
14	27	872	ZIKV-E	RIMLSVHGSQHSGMI
15	27	873	ZIKV-E	MLSVHGSQHSGMIVN
16	27	874	ZIKV-E	SVHGSQHSGMIVNDT
17	27	875	ZIKV-E	HGSQHSGMIVNDTGH
18	27	876	ZIKV-E	SQHSGMIVNDTGHET
19	27	877	ZIKV-E	HSGMIVNDTGHETDE
20	27	878	ZIKV-E	GMIVNDTGHETDENR
21	27	879	ZIKV-E	IVNDTGHETDENRAK
22	27	880	ZIKV-E	NDTGHETDENRAKVE
23	27	881	ZIKV-E	TGHETDENRAKVEIT
24	27	882	ZIKV-E	HETDENRAKVEITPN
25	27	883	ZIKV-E	TDENRAKVEITPNSP
26	27	884	ZIKV-E	ENRAKVEITPNSPRA
27	27	885	ZIKV-E	RAKVEITPNSPRAEA
28	27	886	ZIKV-E	KVEITPNSPRAEATL
29	27	887	ZIKV-E	EITPNSPRAEATLGG
30	27	888	ZIKV-E	TPNSPRAEATLGGFG
31	27	889	ZIKV-E	NSPRAEATLGGFGSL
32	27	890	ZIKV-E	PRAEATLGGFGSLGL
33	27	891	ZIKV-E	AEATLGGFGSLGLDC
34	27	892	ZIKV-E	ATLGGFGSLGLDCEP
35	27	893	ZIKV-E	LGGFGSLGLDCEPRT
36	27	894	ZIKV-E	GFGSLGLDCEPRTGL
37	27	895	ZIKV-E	GSLGLDCEPRTGLDF
38	27	896	ZIKV-E	LGLDCEPRTGLDFSD
39	27	897	ZIKV-E	LDCEPRTGLDFSDLY
40	27	898	ZIKV-E	CEPRTGLDFSDLYYL
41	27	899	ZIKV-E	PRTGLDFSDLYYLTM
42	27	900	ZIKV-E	TGLDFSDLYYLTMNN
43	27	901	ZIKV-E	LDFSDLYYLTMNNKH
44	27	902	ZIKV-E	FSDLYYLTMNNKHWL
45	27	903	ZIKV-E	DLYYLTMNNKHWLVH
46	27	904	ZIKV-E	YYLTMNNKHWLVHKE
47	27	905	ZIKV-E	LTMNNKHWLVHKEWF
48	27	906	ZIKV-E	MNNKHWLVHKEWFHD
49	27	907	ZIKV-E	NKHWLVHKEWFHDIP
50	27	908	ZIKV-E	HWLVHKEWFHDIPLP
51	27	909	ZIKV-E	LVHKEWFHDIPLPWH
52	27	910	ZIKV-E	HKEWFHDIPLPWHAG
53	27	911	ZIKV-E	EWFHDIPLPWHAGAD
54	27	912	ZIKV-E	FHDIPLPWHAGADTG
55	27	913	ZIKV-E	DIPLPWHAGADTGTP
56	27	914	ZIKV-E	PLPWHAGADTGTPHW
57	27	915	ZIKV-E	PWHAGADTGTPHWNN
58	27	916	ZIKV-E	HAGADTGTPHWNNKE
59	27	917	ZIKV-E	GADTGTPHWNNKEAL
60	27	918	ZIKV-E	DTGTPHWNNKEALVE
61	27	919	ZIKV-E	GTPHWNNKEALVEFK
62	27	920	ZIKV-E	PHWNNKEALVEFKDA
63	27	921	ZIKV-E	WNNKEALVEFKDAHA
64	27	922	ZIKV-E	NKEALVEFKDAHAKR
65	27	923	ZIKV-E	EALVEFKDAHAKRQT
66	27	924	ZIKV-E	LVEFKDAHAKRQTVV
1	29	925	ZIKV-E	EFKDAHAKRQTVVVL
2	29	926	ZIKV-E	KDAHAKRQTVVVLGS
3	29	927	ZIKV-E	AHAKRQTVVVLGSQE
4	29	928	ZIKV-E	AKRQTVVVLGSQEGA
5	29	929	ZIKV-E	RQTVVVLGSQEGAVH
6	29	930	ZIKV-E	TVVVLGSQEGAVHTA
7	29	931	ZIKV-E	VVLGSQEGAVHTALA
8	29	932	ZIKV-E	LGSQEGAVHTALAGA
9	29	933	ZIKV-E	SQEGAVHTALAGALE
10	29	934	ZIKV-E	EGAVHTALAGALEAE
11	29	935	ZIKV-E	AVHTALAGALEAEMD
12	29	936	ZIKV-E	HTALAGALEAEMDGA
13	29	937	ZIKV-E	ALAGALEAEMDGAKG
14	29	938	ZIKV-E	AGALEAEMDGAKGRL
15	29	939	ZIKV-E	ALEAEMDGAKGRLSS
16	29	940	ZIKV-E	EAEMDGAKGRLSSGH
17	29	941	ZIKV-E	EMDGAKGRLSSGHLK
18	29	942	ZIKV-E	DGAKGRLSSGHLKCR
19	29	943	ZIKV-E	AKGRLSSGHLKCRLK
20	29	944	ZIKV-E	GRLSSGHLKCRLKMD
21	29	945	ZIKV-E	LSSGHLKCRLKMDKL
22	29	946	ZIKV-E	SGHLKCRLKMDKLRL
23	29	947	ZIKV-E	HLKCRLKMDKLRLKG
24	29	948	ZIKV-E	KCRLKMDKLRLKGVS
25	29	949	ZIKV-E	RLKMDKLRLKGVSYS
26	29	950	ZIKV-E	KMDKLRLKGVSYSLC
27	29	951	ZIKV-E	DKLRLKGVSYSLCTA
28	29	952	ZIKV-E	LRLKGVSYSLCTAAF
29	29	953	ZIKV-E	LKGVSYSLCTAAFTF
30	29	954	ZIKV-E	GVSYSLCTAAFTFTK
31	29	955	ZIKV-E	SYSLCTAAFTFTKIP
32	29	956	ZIKV-E	SLCTAAFTFTKIPAE
33	29	957	ZIKV-E	CTAAFTFTKIPAETL
34	29	958	ZIKV-E	AAFTFTKIPAETLHG
35	29	959	ZIKV-E	FTFTKIPAETLHGTV
36	29	960	ZIKV-E	FTKIPAETLHGTVTV
37	29	961	ZIKV-E	KIPAETLHGTVTVEV
38	29	962	ZIKV-E	PAETLHGTVTVEVQY
39	29	963	ZIKV-E	ETLHGTVTVEVQYAG
40	29	964	ZIKV-E	LHGTVTVEVQYAGTD
41	29	965	ZIKV-E	GTVTVEVQYAGTDGP
42	29	966	ZIKV-E	VTVEVQYAGTDGPCK
43	29	967	ZIKV-E	VEVQYAGTDGPCKVP
44	29	968	ZIKV-E	VQYAGTDGPCKVPAQ
45	29	969	ZIKV-E	YAGTDGPCKVPAQMA
46	29	970	ZIKV-E	GTDGPCKVPAQMAVD
47	29	971	ZIKV-E	DGPCKVPAQMAVDMQ
48	29	972	ZIKV-E	PCKVPAQMAVDMQTL
49	29	973	ZIKV-E	KVPAQMAVDMQTLTP
50	29	974	ZIKV-E	PAQMAVDMQTLTPVG
51	29	975	ZIKV-E	QMAVDMQTLTPVGRL
52	29	976	ZIKV-E	AVDMQTLTPVGRLIT
53	29	977	ZIKV-E	DMQTLTPVGRLITAN
54	29	978	ZIKV-E	QTLTPVGRLITANPV
55	29	979	ZIKV-E	LTPVGRLITANPVIT
56	29	980	ZIKV-E	PVGRLITANPVITES
57	29	981	ZIKV-E	GRLITANPVITESTE
58	29	982	ZIKV-E	LITANPVITESTENS
59	29	983	ZIKV-E	TANPVITESTENSKM
60	29	984	ZIKV-E	NPVITESTENSKMML
61	29	985	ZIKV-E	VITESTENSKMMLEL
62	29	986	ZIKV-E	TESTENSKMMLELDP
63	29	987	ZIKV-E	STENSKMMLELDPPF
64	29	988	ZIKV-E	ENSKMMLELDPPFGD
65	29	989	ZIKV-E	SKMMLELDPPFGDSY
66	29	990	ZIKV-E	MMLELDPPFGDSYIV
1	31	991	ZIKV-E	LELDPPFGDSYIVIG
2	31	992	ZIKV-E	LDPPFGDSYIVIGVG
3	31	993	ZIKV-E	PPFGDSYIVIGVGEK
4	31	994	ZIKV-E	FGDSYIVIGVGEKKI
5	31	995	ZIKV-E	DSYIVIGVGEKKITH
6	31	996	ZIKV-E	YIVIGVGEKKITHHW
7	31	997	ZIKV-E	VIGVGEKKITHHWHR
8	31	998	ZIKV-E	GVGEKKITHHWHRGS
9	31	999	ZIKV-E	GEKKITHHWHRGSGS
10	31	1000	ZIKV-E	KKITHHWHRGSGSGS
11	31	1001	ZIKV-E/DENV-1-NS1	ITHHWHRGSGSGSGD
12	31	1002	ZIKV-E/DENV-1-NS1	HHWHRGSGSGSGDSG
13	31	1003	ZIKV-E/DENV-1-NS1	WHRGSGSGSGDSGCV
14	31	1004	ZIKV-E/DENV-1-NS1	RGSGSGSGDSGCVIN
15	31	1005	DENV-1-NS1	SGSGSGDSGCVINWK
16	31	1006	DENV-1-NS1	SGSGDSGCVINWKGR
17	31	1007	DENV-1-NS1	SGDSGCVINWKGREL
18	31	1008	DENV-1-NS1	DSGCVINWKGRELKC
19	31	1009	DENV-1-NS1	GCVINWKGRELKCGS
20	31	1010	DENV-1-NS1	VINWKGRELKCGSGI
21	31	1011	DENV-1-NS1	NWKGRELKCGSGIFV
22	31	1012	DENV-1-NS1	KGRELKCGSGIFVTN
23	31	1013	DENV-1-NS1	RELKCGSGIFVTNEV
24	31	1014	DENV-1-NS1	LKCGSGIFVTNEVHT
25	31	1015	DENV-1-NS1	CGSGIFVTNEVHTWT
26	31	1016	DENV-1-NS1	SGIFVTNEVHTWTEQ
27	31	1017	DENV-1-NS1	IFVTNEVHTWTEQYK
28	31	1018	DENV-1-NS1	VTNEVHTWTEQYKFQ
29	31	1019	DENV-1-NS1	NEVHTWTEQYKFQAD
30	31	1020	DENV-1-NS1	VHTWTEQYKFQADSP
31	31	1021	DENV-1-NS1	TWTEQYKFQADSPKR
32	31	1022	DENV-1-NS1	TEQYKFQADSPKRLS
33	31	1023	DENV-1-NS1	QYKFQADSPKRLSAA
34	31	1024	DENV-1-NS1	KFQADSPKRLSAAIG
35	31	1025	DENV-1-NS1	QADSPKRLSAAIGKA
36	31	1026	DENV-1-NS1	DSPKRLSAAIGKAWE
37	31	1027	DENV-1-NS1	PKRLSAAIGKAWEEG
38	31	1028	DENV-1-NS1	RLSAAIGKAWEEGVC
39	31	1029	DENV-1-NS1	SAAIGKAWEEGVCGI
40	31	1030	DENV-1-NS1	AIGKAWEEGVCGIRS
41	31	1031	DENV-1-NS1	GKAWEEGVCGIRSAT
42	31	1032	DENV-1-NS1	AWEEGVCGIRSATRL
43	31	1033	DENV-1-NS1	EEGVCGIRSATRLEN
44	31	1034	DENV-1-NS1	GVCGIRSATRLENIM
45	31	1035	DENV-1-NS1	CGIRSATRLENIMWK
46	31	1036	DENV-1-NS1	IRSATRLENIMWKQI
47	31	1037	DENV-1-NS1	SATRLENIMWKQISN
48	31	1038	DENV-1-NS1	TRLENIMWKQISNEL
49	31	1039	DENV-1-NS1	LENIMWKQISNELNH
50	31	1040	DENV-1-NS1	NIMWKQISNELNHIL
51	31	1041	DENV-1-NS1	MWKQISNELNHILLE
52	31	1042	DENV-1-NS1	KQISNELNHILLEND
53	31	1043	DENV-1-NS1	ISNELNHILLENDMK
54	31	1044	DENV-1-NS1	NELNHILLENDMKFT
55	31	1045	DENV-1-NS1	LNHILLENDMKFTVV
56	31	1046	DENV-1-NS1	HILLENDMKFTVVVG
57	31	1047	DENV-1-NS1	LLENDMKFTVVVGDA
58	31	1048	DENV-1-NS1	ENDMKFTVVVGDANG
59	31	1049	DENV-1-NS1	DMKFTVVVGDANGIL
60	31	1050	DENV-1-NS1	KFTVVVGDANGILAQ
61	31	1051	DENV-1-NS1	TVVVGDANGILAQGK
62	31	1052	DENV-1-NS1	VVGDANGILAQGKKM
63	31	1053	DENV-1-NS1	GDANGILAQGKKMIR
64	31	1054	DENV-1-NS1	ANGILAQGKKMIRPQ
65	31	1055	DENV-1-NS1	GILAQGKKMIRPQPM
66	31	1056	DENV-1-NS1	LAQGKKMIRPQPMEH
1	33	1057	DENV-1-NS1	QGKKMIRPQPMEHKY
2	33	1058	DENV-1-NS1	KKMIRPQPMEHKYSW
3	33	1059	DENV-1-NS1	MIRPQPMEHKYSWKS
4	33	1060	DENV-1-NS1	RPQPMEHKYSWKSWG
5	33	1061	DENV-1-NS1	QPMEHKYSWKSWGKA
6	33	1062	DENV-1-NS1	MEHKYSWKSWGKAKI
7	33	1063	DENV-1-NS1	HKYSWKSWGKAKIIG
8	33	1064	DENV-1-NS1	YSWKSWGKAKIIGAD
9	33	1065	DENV-1-NS1	WKSWGKAKIIGADIQ
10	33	1066	DENV-1-NS1	SWGKAKIIGADIQNT
11	33	1067	DENV-1-NS1	GKAKIIGADIQNTTF
12	33	1068	DENV-1-NS1	AKIIGADIQNTTFII
13	33	1069	DENV-1-NS1	IIGADIQNTTFIIDG
14	33	1070	DENV-1-NS1	GADIQNTTFIIDGPD
15	33	1071	DENV-1-NS1	DIQNTTFIIDGPDTP
16	33	1072	DENV-1-NS1	QNTTFIIDGPDTPEC
17	33	1073	DENV-1-NS1	TTFIIDGPDTPECPD
18	33	1074	DENV-1-NS1	FIIDGPDTPECPDGQ
19	33	1075	DENV-1-NS1	IDGPDTPECPDGQRA
20	33	1076	DENV-1-NS1	GPDTPECPDGQRAWN
21	33	1077	DENV-1-NS1	DTPECPDGQRAWNIW
22	33	1078	DENV-1-NS1	PECPDGQRAWNIWEV
23	33	1079	DENV-1-NS1	CPDGQRAWNIWEVED
24	33	1080	DENV-1-NS1	DGQRAWNIWEVEDYG
25	33	1081	DENV-1-NS1	QRAWNIWEVEDYGFG
26	33	1082	DENV-1-NS1	AWNIWEVEDYGFGVF
27	33	1083	DENV-1-NS1	NIWEVEDYGFGVFTT
28	33	1084	DENV-1-NS1	WEVEDYGFGVFTTNI
29	33	1085	DENV-1-NS1	VEDYGFGVFTTNIWL
30	33	1086	DENV-1-NS1	DYGFGVFTTNIWLKL
31	33	1087	DENV-1-NS1	GFGVFTTNIWLKLRD
32	33	1088	DENV-1-NS1	GVFTTNIWLKLRDSY
33	33	1089	DENV-1-NS1	FTTNIWLKLRDSYTQ
34	33	1090	DENV-1-NS1	TNIWLKLRDSYTQMC
35	33	1091	DENV-1-NS1	IWLKLRDSYTQMCDH
36	33	1092	DENV-1-NS1	LKLRDSYTQMCDHRL
37	33	1093	DENV-1-NS1	LRDSYTQMCDHRLMS
38	33	1094	DENV-1-NS1	DSYTQMCDHRLMSAA
39	33	1095	DENV-1-NS1	YTQMCDHRLMSAAIK
40	33	1096	DENV-1-NS1	QMCDHRLMSAAIKDS
41	33	1097	DENV-1-NS1	CDHRLMSAAIKDSKA
42	33	1098	DENV-1-NS1	HRLMSAAIKDSKAVH
43	33	1099	DENV-1-NS1	LMSAAIKDSKAVHAD
44	33	1100	DENV-1-NS1	SAAIKDSKAVHADMG
45	33	1101	DENV-1-NS1	AIKDSKAVHADMGYW
46	33	1102	DENV-1-NS1	KDSKAVHADMGYWIE
47	33	1103	DENV-1-NS1	SKAVHADMGYWIESE
48	33	1104	DENV-1-NS1	AVHADMGYWIESEKN
49	33	1105	DENV-1-NS1	HADMGYWIESEKNET
50	33	1106	DENV-1-NS1	DMGYWIESEKNETWK
51	33	1107	DENV-1-NS1	GYWIESEKNETWKLA
52	33	1108	DENV-1-NS1	WIESEKNETWKLARA
53	33	1109	DENV-1-NS1	ESEKNETWKLARASF
54	33	1110	DENV-1-NS1	EKNETWKLARASFIE
55	33	1111	DENV-1-NS1	NETWKLARASFIEVK
56	33	1112	DENV-1-NS1	TWKLARASFIEVKTC
57	33	1113	DENV-1-NS1	KLARASFIEVKTCTW
58	33	1114	DENV-1-NS1	ARASFIEVKTCTWPK
59	33	1115	DENV-1-NS1	ASFIEVKTCTWPKSH
60	33	1116	DENV-1-NS1	FIEVKTCTWPKSHTL
61	33	1117	DENV-1-NS1	EVKTCTWPKSHTLWS
62	33	1118	DENV-1-NS1	KTCTWPKSHTLWSNG
63	33	1119	DENV-1-NS1	CTWPKSHTLWSNGVL
64	33	1120	DENV-1-NS1	WPKSHTLWSNGVLES
65	33	1121	DENV-1-NS1	KSHTLWSNGVLESEM
66	33	1122	DENV-1-NS1	HTLWSNGVLESEMII
1	35	1123	DENV-1-NS1	LWSNGVLESEMIIPK
2	35	1124	DENV-1-NS1	SNGVLESEMIIPKIF
3	35	1125	DENV-1-NS1	GVLESEMIIPKIFGG
4	35	1126	DENV-1-NS1	LESEMIIPKIFGGPI
5	35	1127	DENV-1-NS1	SEMIIPKIFGGPISQ
6	35	1128	DENV-1-NS1	MIIPKIFGGPISQHN
7	35	1129	DENV-1-NS1	IPKIFGGPISQHNYR
8	35	1130	DENV-1-NS1	KIFGGPISQHNYRPG
9	35	1131	DENV-1-NS1	FGGPISQHNYRPGYF
10	35	1132	DENV-1-NS1	GPISQHNYRPGYFTQ
11	35	1133	DENV-1-NS1	ISQHNYRPGYFTQTA
12	35	1134	DENV-1-NS1	QHNYRPGYFTQTAGP
13	35	1135	DENV-1-NS1	NYRPGYFTQTAGPWH
14	35	1136	DENV-1-NS1	RPGYFTQTAGPWHLG
15	35	1137	DENV-1-NS1	GYFTQTAGPWHLGKL
16	35	1138	DENV-1-NS1	FTQTAGPWHLGKLEL
17	35	1139	DENV-1-NS1	QTAGPWHLGKLELDF
18	35	1140	DENV-1-NS1	AGPWHLGKLELDFDL
19	35	1141	DENV-1-NS1	PWHLGKLELDFDLCE
20	35	1142	DENV-1-NS1	HLGKLELDFDLCEGT
21	35	1143	DENV-1-NS1	GKLELDFDLCEGTTV
22	35	1144	DENV-1-NS1	LELDFDLCEGTTVVV
23	35	1145	DENV-1-NS1	LDFDLCEGTTVVVDE
24	35	1146	DENV-1-NS1	FDLCEGTTVVVDEHC
25	35	1147	DENV-1-NS1	LCEGTTVVVDEHCGN
26	35	1148	DENV-1-NS1	EGTTVVVDEHCGNRG
27	35	1149	DENV-1-NS1	TTVVVDEHCGNRGPS
28	35	1150	DENV-1-NS1	VVVDEHCGNRGPSLR
29	35	1151	DENV-1-NS1	VDEHCGNRGPSLRTT
30	35	1152	DENV-1-NS1	EHCGNRGPSLRTTTV
31	35	1153	DENV-1-NS1	CGNRGPSLRTTTVTG
32	35	1154	DENV-1-NS1	NRGPSLRTTTVTGKI
33	35	1155	DENV-1-NS1	GPSLRTTTVTGKIIH
34	35	1156	DENV-1-NS1	SLRTTTVTGKIIHEW
35	35	1157	DENV-1-NS1	RTTTVTGKIIHEWCC
36	35	1158	DENV-1-NS1	TTVTGKIIHEWCCRS
37	35	1159	DENV-1-NS1	VTGKIIHEWCCRSCT
38	35	1160	DENV-1-NS1	GKIIHEWCCRSCTLP
39	35	1161	DENV-1-NS1	IIHEWCCRSCTLPPL
40	35	1162	DENV-1-NS1	HEWCCRSCTLPPLRF
41	35	1163	DENV-1-NS1	WCCRSCTLPPLRFRG
42	35	1164	DENV-1-NS1	CRSCTLPPLRFRGED
43	35	1165	DENV-1-NS1	SCTLPPLRFRGEDGC
44	35	1166	DENV-1-NS1	TLPPLRFRGEDGCWY
45	35	1167	DENV-1-NS1	PPLRFRGEDGCWYGM
46	35	1168	DENV-1-NS1	LRFRGEDGCWYGMEI
47	35	1169	DENV-1-NS1	FRGEDGCWYGMEIRP
48	35	1170	DENV-1-NS1	GEDGCWYGMEIRPVK
49	35	1171	DENV-1-NS1	DGCWYGMEIRPVKEK
50	35	1172	DENV-1-NS1	CWYGMEIRPVKEKEE
51	35	1173	DENV-1-NS1	YGMEIRPVKEKEENL
52	35	1174	DENV-1-NS1	MEIRPVKEKEENLVR
53	35	1175	DENV-1-NS1	IRPVKEKEENLVRSM
54	35	1176	DENV-1-NS1	PVKEKEENLVRSMVS
55	35	1177	DENV-1-NS1	KEKEENLVRSMVSAG
56	35	1178	DENV-1-NS1	KEENLVRSMVSAGSG
57	35	1179	DENV-1-NS1	ENLVRSMVSAGSGSG
58	35	1180	DENV-1-NS1	LVRSMVSAGSGSGSG
59	35	1181	DENV-1/2-NS1	RSMVSAGSGSGSGDS
60	35	1182	DENV-1/2-NS1	MVSAGSGSGSGDSGC
61	35	1183	DENV-1/2-NS1	SAGSGSGSGDSGCIV
62	35	1184	DENV-2-NS1	GSGSGSGDSGCIVSW
63	35	1185	DENV-2-NS1	GSGSGDSGCIVSWKN
64	35	1186	DENV-2-NS1	GSGDSGCIVSWKNKE
65	35	1187	DENV-2-NS1	GDSGCIVSWKNKELK
66	35	1188	DENV-2-NS1	SGCIVSWKNKELKCG
1	37	1189	DENV-2-NS1	CIVSWKNKELKCGSG
2	37	1190	DENV-2-NS1	VSWKNKELKCGSGIF
3	37	1191	DENV-2-NS1	WKNKELKCGSGIFIT
4	37	1192	DENV-2-NS1	NKELKCGSGIFITDN
5	37	1193	DENV-2-NS1	ELKCGSGIFITDNVH
6	37	1194	DENV-2-NS1	KCGSGIFITDNVHTW
7	37	1195	DENV-2-NS1	GSGIFITDNVHTWTE
8	37	1196	DENV-2-NS1	GIFITDNVHTWTEQY
9	37	1197	DENV-2-NS1	FITDNVHTWTEQYKF
10	37	1198	DENV-2-NS1	TDNVHTWTEQYKFQP
11	37	1199	DENV-2-NS1	NVHTWTEQYKFQPES
12	37	1200	DENV-2-NS1	HTWTEQYKFQPESPS
13	37	1201	DENV-2-NS1	WTEQYKFQPESPSKL
14	37	1202	DENV-2-NS1	EQYKFQPESPSKLAS
15	37	1203	DENV-2-NS1	YKFQPESPSKLASAI
16	37	1204	DENV-2-NS1	FQPESPSKLASAIQK
17	37	1205	DENV-2-NS1	PESPSKLASAIQKAH
18	37	1206	DENV-2-NS1	SPSKLASAIQKAHEE
19	37	1207	DENV-2-NS1	SKLASAIQKAHEEGI
20	37	1208	DENV-2-NS1	LASAIQKAHEEGICG
21	37	1209	DENV-2-NS1	SAIQKAHEEGICGIR
22	37	1210	DENV-2-NS1	IQKAHEEGICGIRSV
23	37	1211	DENV-2-NS1	KAHEEGICGIRSVTR
24	37	1212	DENV-2-NS1	HEEGICGIRSVTRLE
25	37	1213	DENV-2-NS1	EGICGIRSVTRLENL
26	37	1214	DENV-2-NS1	ICGIRSVTRLENLMW
27	37	1215	DENV-2-NS1	GIRSVTRLENLMWKQ
28	37	1216	DENV-2-NS1	RSVTRLENLMWKQIT
29	37	1217	DENV-2-NS1	VTRLENLMWKQITPE
30	37	1218	DENV-2-NS1	RLENLMWKQITPELN
31	37	1219	DENV-2-NS1	ENLMWKQITPELNHI
32	37	1220	DENV-2-NS1	LMWKQITPELNHILS
33	37	1221	DENV-2-NS1	WKQITPELNHILSEN
34	37	1222	DENV-2-NS1	QITPELNHILSENEV
35	37	1223	DENV-2-NS1	TPELNHILSENEVKL
36	37	1224	DENV-2-NS1	ELNHILSENEVKLTI
37	37	1225	DENV-2-NS1	NHILSENEVKLTIMT
38	37	1226	DENV-2-NS1	ILSENEVKLTIMTGD
39	37	1227	DENV-2-NS1	SENEVKLTIMTGDIK
40	37	1228	DENV-2-NS1	NEVKLTIMTGDIKGI
41	37	1229	DENV-2-NS1	VKLTIMTGDIKGIMQ
42	37	1230	DENV-2-NS1	LTIMTGDIKGIMQAG
43	37	1231	DENV-2-NS1	IMTGDIKGIMQAGKR
44	37	1232	DENV-2-NS1	TGDIKGIMQAGKRSL
45	37	1233	DENV-2-NS1	DIKGIMQAGKRSLRP
46	37	1234	DENV-2-NS1	KGIMQAGKRSLRPQP
47	37	1235	DENV-2-NS1	IMQAGKRSLRPQPTE
48	37	1236	DENV-2-NS1	QAGKRSLRPQPTELK
49	37	1237	DENV-2-NS1	GKRSLRPQPTELKYS
50	37	1238	DENV-2-NS1	RSLRPQPTELKYSWK
51	37	1239	DENV-2-NS1	LRPQPTELKYSWKTW
52	37	1240	DENV-2-NS1	PQPTELKYSWKTWGK
53	37	1241	DENV-2-NS1	PTELKYSWKTWGKAK
54	37	1242	DENV-2-NS1	ELKYSWKTWGKAKML
55	37	1243	DENV-2-NS1	KYSWKTWGKAKMLST
56	37	1244	DENV-2-NS1	SWKTWGKAKMLSTES
57	37	1245	DENV-2-NS1	KTWGKAKMLSTESHN
58	37	1246	DENV-2-NS1	WGKAKMLSTESHNQT
59	37	1247	DENV-2-NS1	KAKMLSTESHNQTFL
60	37	1248	DENV-2-NS1	KMLSTESHNQTFLID
61	37	1249	DENV-2-NS1	LSTESHNQTFLIDGP
62	37	1250	DENV-2-NS1	TESHNQTFLIDGPET
63	37	1251	DENV-2-NS1	SHNQTFLIDGPETAE
64	37	1252	DENV-2-NS1	NQTFLIDGPETAECP
65	37	1253	DENV-2-NS1	TFLIDGPETAECPNT
66	37	1254	DENV-2-NS1	LIDGPETAECPNTNR
1	39	1255	DENV-2-NS1	DGPETAECPNTNRAW
2	39	1256	DENV-2-NS1	PETAECPNTNRAWNS
3	39	1257	DENV-2-NS1	TAECPNTNRAWNSLE
4	39	1258	DENV-2-NS1	ECPNTNRAWNSLEVE
5	39	1259	DENV-2-NS1	PNTNRAWNSLEVEDY
6	39	1260	DENV-2-NS1	TNRAWNSLEVEDYGF
7	39	1261	DENV-2-NS1	RAWNSLEVEDYGFGV
8	39	1262	DENV-2-NS1	WNSLEVEDYGFGVFT
9	39	1263	DENV-2-NS1	SLEVEDYGFGVFTTN
10	39	1264	DENV-2-NS1	EVEDYGFGVFTTNIW
11	39	1265	DENV-2-NS1	EDYGFGVFTTNIWLK
12	39	1266	DENV-2-NS1	YGFGVFTTNIWLKLR
13	39	1267	DENV-2-NS1	FGVFTTNIWLKLREK
14	39	1268	DENV-2-NS1	VFTTNIWLKLREKQD
15	39	1269	DENV-2-NS1	TTNIWLKLREKQDVF
16	39	1270	DENV-2-NS1	NIWLKLREKQDVFCD
17	39	1271	DENV-2-NS1	WLKLREKQDVFCDSK
18	39	1272	DENV-2-NS1	KLREKQDVFCDSKLM
19	39	1273	DENV-2-NS1	REKQDVFCDSKLMSA
20	39	1274	DENV-2-NS1	KQDVFCDSKLMSAAI
21	39	1275	DENV-2-NS1	DVFCDSKLMSAAIKD
22	39	1276	DENV-2-NS1	FCDSKLMSAAIKDNR
23	39	1277	DENV-2-NS1	DSKLMSAAIKDNRAV
24	39	1278	DENV-2-NS1	KLMSAAIKDNRAVHA
25	39	1279	DENV-2-NS1	MSAAIKDNRAVHADM
26	39	1280	DENV-2-NS1	AAIKDNRAVHADMGY
27	39	1281	DENV-2-NS1	IKDNRAVHADMGYWI
28	39	1282	DENV-2-NS1	DNRAVHADMGYWIES
29	39	1283	DENV-2-NS1	RAVHADMGYWIESAL
30	39	1284	DENV-2-NS1	VHADMGYWIESALND
31	39	1285	DENV-2-NS1	ADMGYWIESALNDTW
32	39	1286	DENV-2-NS1	MGYWIESALNDTWKM
33	39	1287	DENV-2-NS1	YWIESALNDTWKMEK
34	39	1288	DENV-2-NS1	IESALNDTWKMEKAS
35	39	1289	DENV-2-NS1	SALNDTWKMEKASFI
36	39	1290	DENV-2-NS1	LNDTWKMEKASFIEV
37	39	1291	DENV-2-NS1	DTWKMEKASFIEVKS
38	39	1292	DENV-2-NS1	WKMEKASFIEVKSCH
39	39	1293	DENV-2-NS1	MEKASFIEVKSCHWP
40	39	1294	DENV-2-NS1	KASFIEVKSCHWPKS
41	39	1295	DENV-2-NS1	SFIEVKSCHWPKSHT
42	39	1296	DENV-2-NS1	IEVKSCHWPKSHTLW
43	39	1297	DENV-2-NS1	VKSCHWPKSHTLWSN
44	39	1298	DENV-2-NS1	SCHWPKSHTLWSNGV
45	39	1299	DENV-2-NS1	HWPKSHTLWSNGVLE
46	39	1300	DENV-2-NS1	PKSHTLWSNGVLESE
47	39	1301	DENV-2-NS1	SHTLWSNGVLESEMV
48	39	1302	DENV-2-NS1	TLWSNGVLESEMVIP
49	39	1303	DENV-2-NS1	WSNGVLESEMVIPKN
50	39	1304	DENV-2-NS1	NGVLESEMVIPKNFA
51	39	1305	DENV-2-NS1	VLESEMVIPKNFAGP
52	39	1306	DENV-2-NS1	ESEMVIPKNFAGPVS
53	39	1307	DENV-2-NS1	EMVIPKNFAGPVSQH
54	39	1308	DENV-2-NS1	VIPKNFAGPVSQHNY
55	39	1309	DENV-2-NS1	PKNFAGPVSQHNYRP
56	39	1310	DENV-2-NS1	NFAGPVSQHNYRPGY
57	39	1311	DENV-2-NS1	AGPVSQHNYRPGYHT
58	39	1312	DENV-2-NS1	PVSQHNYRPGYHTQT
59	39	1313	DENV-2-NS1	SQHNYRPGYHTQTAG
60	39	1314	DENV-2-NS1	HNYRPGYHTQTAGPW
61	39	1315	DENV-2-NS1	YRPGYHTQTAGPWHL
62	39	1316	DENV-2-NS1	PGYHTQTAGPWHLGK
63	39	1317	DENV-2-NS1	YHTQTAGPWHLGKLE
64	39	1318	DENV-2-NS1	TQTAGPWHLGKLEMD
65	39	1319	DENV-2-NS1	TAGPWHLGKLEMDFD
66	39	1320	DENV-2-NS1	GPWHLGKLEMDFDFC
1	41	1321	DENV-2-NS1	WHLGKLEMDFDFCEG
2	41	1322	DENV-2-NS1	LGKLEMDFDFCEGTT
3	41	1323	DENV-2-NS1	KLEMDFDFCEGTTVV
4	41	1324	DENV-2-NS1	EMDFDFCEGTTVVVT
5	41	1325	DENV-2-NS1	DFDFCEGTTVVVTED
6	41	1326	DENV-2-NS1	DFCEGTTVVVTEDCE
7	41	1327	DENV-2-NS1	CEGTTVVVTEDCEKR
8	41	1328	DENV-2-NS1	GTTVVVTEDCEKRGP
9	41	1329	DENV-2-NS1	TVVVTEDCEKRGPSL
10	41	1330	DENV-2-NS1	VVTEDCEKRGPSLRT
11	41	1331	DENV-2-NS1	TEDCEKRGPSLRTTT
12	41	1332	DENV-2-NS1	DCEKRGPSLRTTTAS
13	41	1333	DENV-2-NS1	EKRGPSLRTTTASGK
14	41	1334	DENV-2-NS1	RGPSLRTTTASGKLI
15	41	1335	DENV-2-NS1	PSLRTTTASGKLITE
16	41	1336	DENV-2-NS1	LRTTTASGKLITEWC
17	41	1337	DENV-2-NS1	TTTASGKLITEWCCR
18	41	1338	DENV-2-NS1	TASGKLITEWCCRSC
19	41	1339	DENV-2-NS1	SGKLITEWCCRSCTL
20	41	1340	DENV-2-NS1	KLITEWCCRSCTLPP
21	41	1341	DENV-2-NS1	ITEWCCRSCTLPPLR
22	41	1342	DENV-2-NS1	EWCCRSCTLPPLRYR
23	41	1343	DENV-2-NS1	CCRSCTLPPLRYRGE
24	41	1344	DENV-2-NS1	RSCTLPPLRYRGEDG
25	41	1345	DENV-2-NS1	CTLPPLRYRGEDGCW
26	41	1346	DENV-2-NS1	LPPLRYRGEDGCWYG
27	41	1347	DENV-2-NS1	PLRYRGEDGCWYGME
28	41	1348	DENV-2-NS1	RYRGEDGCWYGMEIR
29	41	1349	DENV-2-NS1	RGEDGCWYGMEIRPL
30	41	1350	DENV-2-NS1	EDGCWYGMEIRPLKE
31	41	1351	DENV-2-NS1	GCWYGMEIRPLKEKE
32	41	1352	DENV-2-NS1	WYGMEIRPLKEKEEN
33	41	1353	DENV-2-NS1	GMEIRPLKEKEENLV
34	41	1354	DENV-2-NS1	EIRPLKEKEENLVNS
35	41	1355	DENV-2-NS1	RPLKEKEENLVNSLV
36	41	1356	DENV-2-NS1	LKEKEENLVNSLVTA
37	41	1357	DENV-2-NS1	EKEENLVNSLVTAGS
38	41	1358	DENV-2-NS1	EENLVNSLVTAGSGS
39	41	1359	DENV-2-NS1	NLVNSLVTAGSGSGS
40	41	1360	DENV-2/3-NS1	VNSLVTAGSGSGSGD
41	41	1361	DENV-2/3-NS1	SLVTAGSGSGSGDMG
42	41	1362	DENV-2/3-NS1	VTAGSGSGSGDMGCV
43	41	1363	DENV-2/3-NS1	AGSGSGSGDMGCVIN
44	41	1364	DENV-3-NS1	SGSGSGDMGCVINWK
45	41	1365	DENV-3-NS1	SGSGDMGCVINWKGK
46	41	1366	DENV-3-NS1	SGDMGCVINWKGKEL
47	41	1367	DENV-3-NS1	DMGCVINWKGKELKC
48	41	1368	DENV-3-NS1	GCVINWKGKELKCGS
49	41	1369	DENV-3-NS1	VINWKGKELKCGSGI
50	41	1370	DENV-3-NS1	NWKGKELKCGSGIFV
51	41	1371	DENV-3-NS1	KGKELKCGSGIFVTN
52	41	1372	DENV-3-NS1	KELKCGSGIFVTNEV
53	41	1373	DENV-3-NS1	LKCGSGIFVTNEVHT
54	41	1374	DENV-3-NS1	CGSGIFVTNEVHTWT
55	41	1375	DENV-3-NS1	SGIFVTNEVHTWTEQ
56	41	1376	DENV-3-NS1	IFVTNEVHTWTEQYK
57	41	1377	DENV-3-NS1	VTNEVHTWTEQYKFQ
58	41	1378	DENV-3-NS1	NEVHTWTEQYKFQAD
59	41	1379	DENV-3-NS1	VHTWTEQYKFQADSP
60	41	1380	DENV-3-NS1	TWTEQYKFQADSPKR
61	41	1381	DENV-3-NS1	TEQYKFQADSPKRLA
62	41	1382	DENV-3-NS1	QYKFQADSPKRLATA
63	41	1383	DENV-3-NS1	KFQADSPKRLATAIA
64	41	1384	DENV-3-NS1	QADSPKRLATAIAGA
65	41	1385	DENV-3-NS1	DSPKRLATAIAGAWE
66	41	1386	DENV-3-NS1	PKRLATAIAGAWENG
1	43	1387	DENV-3-NS1	RLATAIAGAWENGVC
2	43	1388	DENV-3-NS1	ATAIAGAWENGVCGI
3	43	1389	DENV-3-NS1	AIAGAWENGVCGIRS
4	43	1390	DENV-3-NS1	AGAWENGVCGIRSTT
5	43	1391	DENV-3-NS1	AWENGVCGIRSTTRM
6	43	1392	DENV-3-NS1	ENGVCGIRSTTRMEN
7	43	1393	DENV-3-NS1	GVCGIRSTTRMENLL
8	43	1394	DENV-3-NS1	CGIRSTTRMENLLWK
9	43	1395	DENV-3-NS1	IRSTTRMENLLWKQI
10	43	1396	DENV-3-NS1	STTRMENLLWKQIAN
11	43	1397	DENV-3-NS1	TRMENLLWKQIANEL
12	43	1398	DENV-3-NS1	MENLLWKQIANELNY
13	43	1399	DENV-3-NS1	NLLWKQIANELNYIL
14	43	1400	DENV-3-NS1	LWKQIANELNYILWE
15	43	1401	DENV-3-NS1	KQIANELNYILWENN
16	43	1402	DENV-3-NS1	IANELNYILWENNIK
17	43	1403	DENV-3-NS1	NELNYILWENNIKLT
18	43	1404	DENV-3-NS1	LNYILWENNIKLTVV
19	43	1405	DENV-3-NS1	YILWENNIKLTVVVG
20	43	1406	DENV-3-NS1	LWENNIKLTVVVGDI
21	43	1407	DENV-3-NS1	ENNIKLTVVVGDIIG
22	43	1408	DENV-3-NS1	NIKLTVVVGDIIGVL
23	43	1409	DENV-3-NS1	KLTVVVGDIIGVLEQ
24	43	1410	DENV-3-NS1	TVVVGDIIGVLEQGK
25	43	1411	DENV-3-NS1	VVGDIIGVLEQGKRT
26	43	1412	DENV-3-NS1	GDIIGVLEQGKRTLT
27	43	1413	DENV-3-NS1	IIGVLEQGKRTLTPQ
28	43	1414	DENV-3-NS1	GVLEQGKRTLTPQPM
29	43	1415	DENV-3-NS1	LEQGKRTLTPQPMEL
30	43	1416	DENV-3-NS1	QGKRTLTPQPMELKY
31	43	1417	DENV-3-NS1	KRTLTPQPMELKYSW
32	43	1418	DENV-3-NS1	TLTPQPMELKYSWKT
33	43	1419	DENV-3-NS1	TPQPMELKYSWKTWG
34	43	1420	DENV-3-NS1	QPMELKYSWKTWGKA
35	43	1421	DENV-3-NS1	MELKYSWKTWGKAKI
36	43	1422	DENV-3-NS1	LKYSWKTWGKAKIVT
37	43	1423	DENV-3-NS1	YSWKTWGKAKIVTAE
38	43	1424	DENV-3-NS1	WKTWGKAKIVTAETQ
39	43	1425	DENV-3-NS1	TWGKAKIVTAETQNS
40	43	1426	DENV-3-NS1	GKAKIVTAETQNSSF
41	43	1427	DENV-3-NS1	AKIVTAETQNSSFII
42	43	1428	DENV-3-NS1	IVTAETQNSSFIIDG
43	43	1429	DENV-3-NS1	TAETQNSSFIIDGPN
44	43	1430	DENV-3-NS1	ETQNSSFIIDGPNTP
45	43	1431	DENV-3-NS1	QNSSFIIDGPNTPEC
46	43	1432	DENV-3-NS1	SSFIIDGPNTPECPS
47	43	1433	DENV-3-NS1	FIIDGPNTPECPSAS
48	43	1434	DENV-3-NS1	IDGPNTPECPSASRA
49	43	1435	DENV-3-NS1	GPNTPECPSASRAWN
50	43	1436	DENV-3-NS1	NTPECPSASRAWNVW
51	43	1437	DENV-3-NS1	PECPSASRAWNVWEV
52	43	1438	DENV-3-NS1	CPSASRAWNVWEVED
53	43	1439	DENV-3-NS1	SASRAWNVWEVEDYG
54	43	1440	DENV-3-NS1	SRAWNVWEVEDYGFG
55	43	1441	DENV-3-NS1	AWNVWEVEDYGFGVF
56	43	1442	DENV-3-NS1	NVWEVEDYGFGVFTT
57	43	1443	DENV-3-NS1	WEVEDYGFGVFTTNI
58	43	1444	DENV-3-NS1	VEDYGFGVFTTNIWL
59	43	1445	DENV-3-NS1	DYGFGVFTTNIWLKL
60	43	1446	DENV-3-NS1	GFGVFTTNIWLKLRE
61	43	1447	DENV-3-NS1	GVFTTNIWLKLREVY
62	43	1448	DENV-3-NS1	FTTNIWLKLREVYTQ
63	43	1449	DENV-3-NS1	TNIWLKLREVYTQLC
64	43	1450	DENV-3-NS1	IWLKLREVYTQLCDH
65	43	1451	DENV-3-NS1	LKLREVYTQLCDHRL
66	43	1452	DENV-3-NS1	LREVYTQLCDHRLMS
1	45	1453	DENV-3-NS1	EVYTQLCDHRLMSAA
2	45	1454	DENV-3-NS1	YTQLCDHRLMSAAVK
3	45	1455	DENV-3-NS1	QLCDHRLMSAAVKDE
4	45	1456	DENV-3-NS1	CDHRLMSAAVKDERA
5	45	1457	DENV-3-NS1	HRLMSAAVKDERAVH
6	45	1458	DENV-3-NS1	LMSAAVKDERAVHAD
7	45	1459	DENV-3-NS1	SAAVKDERAVHADMG
8	45	1460	DENV-3-NS1	AVKDERAVHADMGYW
9	45	1461	DENV-3-NS1	KDERAVHADMGYWIE
10	45	1462	DENV-3-NS1	ERAVHADMGYWIESQ
11	45	1463	DENV-3-NS1	AVHADMGYWIESQKN
12	45	1464	DENV-3-NS1	HADMGYWIESQKNGS
13	45	1465	DENV-3-NS1	DMGYWIESQKNGSWK
14	45	1466	DENV-3-NS1	GYWIESQKNGSWKLE
15	45	1467	DENV-3-NS1	WIESQKNGSWKLEKA
16	45	1468	DENV-3-NS1	ESQKNGSWKLEKASL
17	45	1469	DENV-3-NS1	QKNGSWKLEKASLIE
18	45	1470	DENV-3-NS1	NGSWKLEKASLIEVK
19	45	1471	DENV-3-NS1	SWKLEKASLIEVKTC
20	45	1472	DENV-3-NS1	KLEKASLIEVKTCTW
21	45	1473	DENV-3-NS1	EKASLIEVKTCTWPK
22	45	1474	DENV-3-NS1	ASLIEVKTCTWPKSH
23	45	1475	DENV-3-NS1	LIEVKTCTWPKSHTL
24	45	1476	DENV-3-NS1	EVKTCTWPKSHTLWS
25	45	1477	DENV-3-NS1	KTCTWPKSHTLWSNG
26	45	1478	DENV-3-NS1	CTWPKSHTLWSNGVL
27	45	1479	DENV-3-NS1	WPKSHTLWSNGVLES
28	45	1480	DENV-3-NS1	KSHTLWSNGVLESDM
29	45	1481	DENV-3-NS1	HTLWSNGVLESDMII
30	45	1482	DENV-3-NS1	LWSNGVLESDMIIPK
31	45	1483	DENV-3-NS1	SNGVLESDMIIPKSL
32	45	1484	DENV-3-NS1	GVLESDMIIPKSLAG
33	45	1485	DENV-3-NS1	LESDMIIPKSLAGPI
34	45	1486	DENV-3-NS1	SDMIIPKSLAGPISQ
35	45	1487	DENV-3-NS1	MIIPKSLAGPISQHN
36	45	1488	DENV-3-NS1	IPKSLAGPISQHNHR
37	45	1489	DENV-3-NS1	KSLAGPISQHNHRPG
38	45	1490	DENV-3-NS1	LAGPISQHNHRPGYH
39	45	1491	DENV-3-NS1	GPISQHNHRPGYHTQ
40	45	1492	DENV-3-NS1	ISQHNHRPGYHTQTA
41	45	1493	DENV-3-NS1	QHNHRPGYHTQTAGP
42	45	1494	DENV-3-NS1	NHRPGYHTQTAGPWH
43	45	1495	DENV-3-NS1	RPGYHTQTAGPWHLG
44	45	1496	DENV-3-NS1	GYHTQTAGPWHLGKL
45	45	1497	DENV-3-NS1	HTQTAGPWHLGKLEL
46	45	1498	DENV-3-NS1	QTAGPWHLGKLELDF
47	45	1499	DENV-3-NS1	AGPWHLGKLELDFNY
48	45	1500	DENV-3-NS1	PWHLGKLELDFNYCE
49	45	1501	DENV-3-NS1	HLGKLELDFNYCEGT
50	45	1502	DENV-3-NS1	GKLELDFNYCEGTTV
51	45	1503	DENV-3-NS1	LELDFNYCEGTTVVI
52	45	1504	DENV-3-NS1	LDFNYCEGTTVVITE
53	45	1505	DENV-3-NS1	FNYCEGTTVVITENC
54	45	1506	DENV-3-NS1	YCEGTTVVITENCGT
55	45	1507	DENV-3-NS1	EGTTVVITENCGTRG
56	45	1508	DENV-3-NS1	TTVVITENCGTRGPS
57	45	1509	DENV-3-NS1	VVITENCGTRGPSLR
58	45	1510	DENV-3-NS1	ITENCGTRGPSLRTT
59	45	1511	DENV-3-NS1	ENCGTRGPSLRTTTV
60	45	1512	DENV-3-NS1	CGTRGPSLRTTTVSG
61	45	1513	DENV-3-NS1	TRGPSLRTTTVSGKL
62	45	1514	DENV-3-NS1	GPSLRTTTVSGKLIH
63	45	1515	DENV-3-NS1	SLRTTTVSGKLIHEW
64	45	1516	DENV-3-NS1	RTTTVSGKLIHEWCC
65	45	1517	DENV-3-NS1	TTVSGKLIHEWCCRS
66	45	1518	DENV-3-NS1	VSGKLIHEWCCRSCT
1	47	1519	DENV-3-NS1	GKLIHEWCCRSCTLP
2	47	1520	DENV-3-NS1	LIHEWCCRSCTLPPL
3	47	1521	DENV-3-NS1	HEWCCRSCTLPPLRY
4	47	1522	DENV-3-NS1	WCCRSCTLPPLRYMG
5	47	1523	DENV-3-NS1	CRSCTLPPLRYMGED
6	47	1524	DENV-3-NS1	SCTLPPLRYMGEDGC
7	47	1525	DENV-3-NS1	TLPPLRYMGEDGCWY
8	47	1526	DENV-3-NS1	PPLRYMGEDGCWYGM
9	47	1527	DENV-3-NS1	LRYMGEDGCWYGMEI
10	47	1528	DENV-3-NS1	YMGEDGCWYGMEIRP
11	47	1529	DENV-3-NS1	GEDGCWYGMEIRPIS
12	47	1530	DENV-3-NS1	DGCWYGMEIRPISEK
13	47	1531	DENV-3-NS1	CWYGMEIRPISEKEE
14	47	1532	DENV-3-NS1	YGMEIRPISEKEENM
15	47	1533	DENV-3-NS1	MEIRPISEKEENMVK
16	47	1534	DENV-3-NS1	IRPISEKEENMVKSL
17	47	1535	DENV-3-NS1	PISEKEENMVKSLVS
18	47	1536	DENV-3-NS1	SEKEENMVKSLVSAG
19	47	1537	DENV-3-NS1	KEENMVKSLVSAGSG
20	47	1538	DENV-3-NS1	ENMVKSLVSAGSGSG
21	47	1539	DENV-3-NS1	MVKSLVSAGSGSGSG
22	47	1540	DENV-3/4-NS1	KSLVSAGSGSGSGDM
23	47	1541	DENV-3/4-NS1	LVSAGSGSGSGDMGC
24	47	1542	DENV-3/4-NS1	SAGSGSGSGDMGCVV
25	47	1543	DENV-4-NS1	GSGSGSGDMGCVVSW
26	47	1544	DENV-4-NS1	GSGSGDMGCVVSWSG
27	47	1545	DENV-4-NS1	GSGDMGCVVSWSGRE
28	47	1546	DENV-4-NS1	GDMGCVVSWSGRELK
29	47	1547	DENV-4-NS1	MGCVVSWSGRELKCG
30	47	1548	DENV-4-NS1	CVVSWSGRELKCGSG
31	47	1549	DENV-4-NS1	VSWSGRELKCGSGIF
32	47	1550	DENV-4-NS1	WSGRELKCGSGIFVV
33	47	1551	DENV-4-NS1	GRELKCGSGIFVVDN
34	47	1552	DENV-4-NS1	ELKCGSGIFVVDNVH
35	47	1553	DENV-4-NS1	KCGSGIFVVDNVHTW
36	47	1554	DENV-4-NS1	GSGIFVVDNVHTWTE
37	47	1555	DENV-4-NS1	GIFVVDNVHTWTEQY
38	47	1556	DENV-4-NS1	FVVDNVHTWTEQYKF
39	47	1557	DENV-4-NS1	VDNVHTWTEQYKFQP
40	47	1558	DENV-4-NS1	NVHTWTEQYKFQPES
41	47	1559	DENV-4-NS1	HTWTEQYKFQPESPA
42	47	1560	DENV-4-NS1	WTEQYKFQPESPARL
43	47	1561	DENV-4-NS1	EQYKFQPESPARLAS
44	47	1562	DENV-4-NS1	YKFQPESPARLASAI
45	47	1563	DENV-4-NS1	FQPESPARLASAILN
46	47	1564	DENV-4-NS1	PESPARLASAILNAH
47	47	1565	DENV-4-NS1	SPARLASAILNAHKD
48	47	1566	DENV-4-NS1	ARLASAILNAHKDGV
49	47	1567	DENV-4-NS1	LASAILNAHKDGVCG
50	47	1568	DENV-4-NS1	SAILNAHKDGVCGIR
51	47	1569	DENV-4-NS1	ILNAHKDGVCGIRST
52	47	1570	DENV-4-NS1	NAHKDGVCGIRSTTR
53	47	1571	DENV-4-NS1	HKDGVCGIRSTTRLE
54	47	1572	DENV-4-NS1	DGVCGIRSTTRLENV
55	47	1573	DENV-4-NS1	VCGIRSTTRLENVMW
56	47	1574	DENV-4-NS1	GIRSTTRLENVMWKQ
57	47	1575	DENV-4-NS1	RSTTRLENVMWKQIT
58	47	1576	DENV-4-NS1	TTRLENVMWKQITNE
59	47	1577	DENV-4-NS1	RLENVMWKQITNELN
60	47	1578	DENV-4-NS1	ENVMWKQITNELNYV
61	47	1579	DENV-4-NS1	VMWKQITNELNYVLW
62	47	1580	DENV-4-NS1	WKQITNELNYVLWEG
63	47	1581	DENV-4-NS1	QITNELNYVLWEGGH
64	47	1582	DENV-4-NS1	TNELNYVLWEGGHDL
65	47	1583	DENV-4-NS1	ELNYVLWEGGHDLTV
66	47	1584	DENV-4-NS1	NYVLWEGGHDLTVVA
1	49	1585	DENV-4-NS1	VLWEGGHDLTVVAGD
2	49	1586	DENV-4-NS1	WEGGHDLTVVAGDVK
3	49	1587	DENV-4-NS1	GGHDLTVVAGDVKGV
4	49	1588	DENV-4-NS1	HDLTVVAGDVKGVLT
5	49	1589	DENV-4-NS1	LTVVAGDVKGVLTKG
6	49	1590	DENV-4-NS1	VVAGDVKGVLTKGKR
7	49	1591	DENV-4-NS1	AGDVKGVLTKGKRAL
8	49	1592	DENV-4-NS1	DVKGVLTKGKRALTP
9	49	1593	DENV-4-NS1	KGVLTKGKRALTPPA
10	49	1594	DENV-4-NS1	VLTKGKRALTPPASD
11	49	1595	DENV-4-NS1	TKGKRALTPPASDLK
12	49	1596	DENV-4-NS1	GKRALTPPASDLKYS
13	49	1597	DENV-4-NS1	RALTPPASDLKYSWK
14	49	1598	DENV-4-NS1	LTPPASDLKYSWKTW
15	49	1599	DENV-4-NS1	PPASDLKYSWKTWGK
16	49	1600	DENV-4-NS1	ASDLKYSWKTWGKAK
17	49	1601	DENV-4-NS1	DLKYSWKTWGKAKIF
18	49	1602	DENV-4-NS1	KYSWKTWGKAKIFTP
19	49	1603	DENV-4-NS1	SWKTWGKAKIFTPEA
20	49	1604	DENV-4-NS1	KTWGKAKIFTPEARN
21	49	1605	DENV-4-NS1	WGKAKIFTPEARNST
22	49	1606	DENV-4-NS1	KAKIFTPEARNSTFL
23	49	1607	DENV-4-NS1	KIFTPEARNSTFLID
24	49	1608	DENV-4-NS1	FTPEARNSTFLIDGP
25	49	1609	DENV-4-NS1	PEARNSTFLIDGPDT
26	49	1610	DENV-4-NS1	ARNSTFLIDGPDTSE
27	49	1611	DENV-4-NS1	NSTFLIDGPDTSECP
28	49	1612	DENV-4-NS1	TFLIDGPDTSECPNE
29	49	1613	DENV-4-NS1	LIDGPDTSECPNERR
30	49	1614	DENV-4-NS1	DGPDTSECPNERRAW
31	49	1615	DENV-4-NS1	PDTSECPNERRAWNS
32	49	1616	DENV-4-NS1	TSECPNERRAWNSFE
33	49	1617	DENV-4-NS1	ECPNERRAWNSFEVE
34	49	1618	DENV-4-NS1	PNERRAWNSFEVEDY
35	49	1619	DENV-4-NS1	ERRAWNSFEVEDYGF
36	49	1620	DENV-4-NS1	RAWNSFEVEDYGFGM
37	49	1621	DENV-4-NS1	WNSFEVEDYGFGMFT
38	49	1622	DENV-4-NS1	SFEVEDYGFGMFTTN
39	49	1623	DENV-4-NS1	EVEDYGFGMFTTNIW
40	49	1624	DENV-4-NS1	EDYGFGMFTTNIWMK
41	49	1625	DENV-4-NS1	YGFGMFTTNIWMKFR
42	49	1626	DENV-4-NS1	FGMFTTNIWMKFREG
43	49	1627	DENV-4-NS1	MFTTNIWMKFREGSS
44	49	1628	DENV-4-NS1	TTNIWMKFREGSSEV
45	49	1629	DENV-4-NS1	NIWMKFREGSSEVCD
46	49	1630	DENV-4-NS1	WMKFREGSSEVCDHR
47	49	1631	DENV-4-NS1	KFREGSSEVCDHRLM
48	49	1632	DENV-4-NS1	REGSSEVCDHRLMSA
49	49	1633	DENV-4-NS1	GSSEVCDHRLMSAAI
50	49	1634	DENV-4-NS1	SEVCDHRLMSAAIKD
51	49	1635	DENV-4-NS1	VCDHRLMSAAIKDQK
52	49	1636	DENV-4-NS1	DHRLMSAAIKDQKAV
53	49	1637	DENV-4-NS1	RLMSAAIKDQKAVHA
54	49	1638	DENV-4-NS1	MSAAIKDQKAVHADM
55	49	1639	DENV-4-NS1	AAIKDQKAVHADMGY
56	49	1640	DENV-4-NS1	IKDQKAVHADMGYWI
57	49	1641	DENV-4-NS1	DQKAVHADMGYWIES
58	49	1642	DENV-4-NS1	KAVHADMGYWIESSK
59	49	1643	DENV-4-NS1	VHADMGYWIESSKNQ
60	49	1644	DENV-4-NS1	ADMGYWIESSKNQTW
61	49	1645	DENV-4-NS1	MGYWIESSKNQTWQI
62	49	1646	DENV-4-NS1	YWIESSKNQTWQIER
63	49	1647	DENV-4-NS1	IESSKNQTWQIERAS
64	49	1648	DENV-4-NS1	SSKNQTWQIERASLI
65	49	1649	DENV-4-NS1	KNQTWQIERASLIEV
66	49	1650	DENV-4-NS1	QTWQIERASLIEVKT
1	51	1651	DENV-4-NS1	WQIERASLIEVKTCL
2	51	1652	DENV-4-NS1	IERASLIEVKTCLWP
3	51	1653	DENV-4-NS1	RASLIEVKTCLWPKT
4	51	1654	DENV-4-NS1	SLIEVKTCLWPKTHT
5	51	1655	DENV-4-NS1	IEVKTCLWPKTHTLW
6	51	1656	DENV-4-NS1	VKTCLWPKTHTLWSN
7	51	1657	DENV-4-NS1	TCLWPKTHTLWSNGV
8	51	1658	DENV-4-NS1	LWPKTHTLWSNGVLE
9	51	1659	DENV-4-NS1	PKTHTLWSNGVLESQ
10	51	1660	DENV-4-NS1	THTLWSNGVLESQML
11	51	1661	DENV-4-NS1	TLWSNGVLESQMLIP
12	51	1662	DENV-4-NS1	WSNGVLESQMLIPKS
13	51	1663	DENV-4-NS1	NGVLESQMLIPKSYA
14	51	1664	DENV-4-NS1	VLESQMLIPKSYAGP
15	51	1665	DENV-4-NS1	ESQMLIPKSYAGPFS
16	51	1666	DENV-4-NS1	QMLIPKSYAGPFSQH
17	51	1667	DENV-4-NS1	LIPKSYAGPFSQHNY
18	51	1668	DENV-4-NS1	PKSYAGPFSQHNYRQ
19	51	1669	DENV-4-NS1	SYAGPFSQHNYRQGY
20	51	1670	DENV-4-NS1	AGPFSQHNYRQGYAT
21	51	1671	DENV-4-NS1	PFSQHNYRQGYATQT
22	51	1672	DENV-4-NS1	SQHNYRQGYATQTVG
23	51	1673	DENV-4-NS1	HNYRQGYATQTVGPW
24	51	1674	DENV-4-NS1	YRQGYATQTVGPWHL
25	51	1675	DENV-4-NS1	QGYATQTVGPWHLGK
26	51	1676	DENV-4-NS1	YATQTVGPWHLGKLE
27	51	1677	DENV-4-NS1	TQTVGPWHLGKLEID
28	51	1678	DENV-4-NS1	TVGPWHLGKLEIDFG
29	51	1679	DENV-4-NS1	GPWHLGKLEIDFGEC
30	51	1680	DENV-4-NS1	WHLGKLEIDFGECPG
31	51	1681	DENV-4-NS1	LGKLEIDFGECPGTT
32	51	1682	DENV-4-NS1	KLEIDFGECPGTTVT
33	51	1683	DENV-4-NS1	EIDFGECPGTTVTIQ
34	51	1684	DENV-4-NS1	DFGECPGTTVTIQEN
35	51	1685	DENV-4-NS1	GECPGTTVTIQENCD
36	51	1686	DENV-4-NS1	CPGTTVTIQENCDHR
37	51	1687	DENV-4-NS1	GTTVTIQENCDHRGP
38	51	1688	DENV-4-NS1	TVTIQENCDHRGPSL
39	51	1689	DENV-4-NS1	TIQENCDHRGPSLRT
40	51	1690	DENV-4-NS1	QENCDHRGPSLRTTT
41	51	1691	DENV-4-NS1	NCDHRGPSLRTTTAS
42	51	1692	DENV-4-NS1	DHRGPSLRTTTASGK
43	51	1693	DENV-4-NS1	RGPSLRTTTASGKLV
44	51	1694	DENV-4-NS1	PSLRTTTASGKLVTQ
45	51	1695	DENV-4-NS1	LRTTTASGKLVTQWC
46	51	1696	DENV-4-NS1	TTTASGKLVTQWCCR
47	51	1697	DENV-4-NS1	TASGKLVTQWCCRSC
48	51	1698	DENV-4-NS1	SGKLVTQWCCRSCTM
49	51	1699	DENV-4-NS1	KLVTQWCCRSCTMPP
50	51	1700	DENV-4-NS1	VTQWCCRSCTMPPLR
51	51	1701	DENV-4-NS1	QWCCRSCTMPPLRFL
52	51	1702	DENV-4-NS1	CCRSCTMPPLRFLGE
53	51	1703	DENV-4-NS1	RSCTMPPLRFLGEDG
54	51	1704	DENV-4-NS1	CTMPPLRFLGEDGCW
55	51	1705	DENV-4-NS1	MPPLRFLGEDGCWYG
56	51	1706	DENV-4-NS1	PLRFLGEDGCWYGME
57	51	1707	DENV-4-NS1	RFLGEDGCWYGMEIR
58	51	1708	DENV-4-NS1	LGEDGCWYGMEIRPL
59	51	1709	DENV-4-NS1	EDGCWYGMEIRPLSE
60	51	1710	DENV-4-NS1	GCWYGMEIRPLSEKE
61	51	1711	DENV-4-NS1	WYGMEIRPLSEKEEN
62	51	1712	DENV-4-NS1	GMEIRPLSEKEENMV
63	51	1713	DENV-4-NS1	EIRPLSEKEENMVKS
64	51	1714	DENV-4-NS1	RPLSEKEENMVKSQV
65	51	1715	DENV-4-NS1	LSEKEENMVKSQVTA
66	51	1716	DENV-4-NS1	EKEENMVKSQVTAGS
1	53	1717	DENV-4-NS1	EENMVKSQVTAGSGS
2	53	1718	DENV-4-NS1	NMVKSQVTAGSGSGS
3	53	1719	DENV-4-ZIKV-NS1	VKSQVTAGSGSGSGD
4	53	1720	DENV-4-ZIKV-NS1	SQVTAGSGSGSGDVG
5	53	1721	DENV-4-ZIKV-NS1	VTAGSGSGSGDVGCS
6	53	1722	DENV-4-ZIKV-NS1	AGSGSGSGDVGCSVD
7	53	1723	ZIKV-NS1	SGSGSGDVGCSVDFS
8	53	1724	ZIKV-NS1	SGSGDVGCSVDFSKK
9	53	1725	ZIKV-NS1	SGDVGCSVDFSKKET
10	53	1726	ZIKV-NS1	DVGCSVDFSKKETRC
11	53	1727	ZIKV-NS1	GCSVDFSKKETRCGT
12	53	1728	ZIKV-NS1	SVDFSKKETRCGTGV
13	53	1729	ZIKV-NS1	DFSKKETRCGTGVFV
14	53	1730	ZIKV-NS1	SKKETRCGTGVFVYN
15	53	1731	ZIKV-NS1	KETRCGTGVFVYNDV
16	53	1732	ZIKV-NS1	TRCGTGVFVYNDVEA
17	53	1733	ZIKV-NS1	CGTGVFVYNDVEAWR
18	53	1734	ZIKV-NS1	TGVFVYNDVEAWRDR
19	53	1735	ZIKV-NS1	VFVYNDVEAWRDRYK
20	53	1736	ZIKV-NS1	VYNDVEAWRDRYKYH
21	53	1737	ZIKV-NS1	NDVEAWRDRYKYHPD
22	53	1738	ZIKV-NS1	VEAWRDRYKYHPDSP
23	53	1739	ZIKV-NS1	AWRDRYKYHPDSPRR
24	53	1740	ZIKV-NS1	RDRYKYHPDSPRRLA
25	53	1741	ZIKV-NS1	RYKYHPDSPRRLAAA
26	53	1742	ZIKV-NS1	KYHPDSPRRLAAAVK
27	53	1743	ZIKV-NS1	HPDSPRRLAAAVKQA
28	53	1744	ZIKV-NS1	DSPRRLAAAVKQAWE
29	53	1745	ZIKV-NS1	PRRLAAAVKQAWEDG
30	53	1746	ZIKV-NS1	RLAAAVKQAWEDGIC
31	53	1747	ZIKV-NS1	AAAVKQAWEDGICGI
32	53	1748	ZIKV-NS1	AVKQAWEDGICGISS
33	53	1749	ZIKV-NS1	KQAWEDGICGISSVS
34	53	1750	ZIKV-NS1	AWEDGICGISSVSRM
35	53	1751	ZIKV-NS1	EDGICGISSVSRMEN
36	53	1752	ZIKV-NS1	GICGISSVSRMENIM
37	53	1753	ZIKV-NS1	CGISSVSRMENIMWR
38	53	1754	ZIKV-NS1	ISSVSRMENIMWRSV
39	53	1755	ZIKV-NS1	SVSRMENIMWRSVEG
40	53	1756	ZIKV-NS1	SRMENIMWRSVEGEL
41	53	1757	ZIKV-NS1	MENIMWRSVEGELNA
42	53	1758	ZIKV-NS1	NIMWRSVEGELNAIL
43	53	1759	ZIKV-NS1	MWRSVEGELNAILEE
44	53	1760	ZIKV-NS1	RSVEGELNAILEENG
45	53	1761	ZIKV-NS1	VEGELNAILEENGVQ
46	53	1762	ZIKV-NS1	GELNAILEENGVQLT
47	53	1763	ZIKV-NS1	LNAILEENGVQLTVV
48	53	1764	ZIKV-NS1	AILEENGVQLTVVVG
49	53	1765	ZIKV-NS1	LEENGVQLTVVVGSV
50	53	1766	ZIKV-NS1	ENGVQLTVVVGSVKN
51	53	1767	ZIKV-NS1	GVQLTVVVGSVKNPM
52	53	1768	ZIKV-NS1	QLTVVVGSVKNPMWR
53	53	1769	ZIKV-NS1	TVVVGSVKNPMWRGP
54	53	1770	ZIKV-NS1	VVGSVKNPMWRGPQR
55	53	1771	ZIKV-NS1	GSVKNPMWRGPQRLP
56	53	1772	ZIKV-NS1	VKNPMWRGPQRLPVP
57	53	1773	ZIKV-NS1	NPMWRGPQRLPVPVN
58	53	1774	ZIKV-NS1	MWRGPQRLPVPVNEL
59	53	1775	ZIKV-NS1	RGPQRLPVPVNELPH
60	53	1776	ZIKV-NS1	PQRLPVPVNELPHGW
61	53	1777	ZIKV-NS1	RLPVPVNELPHGWKA
62	53	1778	ZIKV-NS1	PVPVNELPHGWKAWG
63	53	1779	ZIKV-NS1	PVNELPHGWKAWGKS
64	53	1780	ZIKV-NS1	NELPHGWKAWGKSYF
65	53	1781	ZIKV-NS1	LPHGWKAWGKSYFVR
66	53	1782	ZIKV-NS1	HGWKAWGKSYFVRAA
1	55	1783	ZIKV-NS1	WKAWGKSYFVRAAKT
2	55	1784	ZIKV-NS1	AWGKSYFVRAAKTNN
3	55	1785	ZIKV-NS1	GKSYFVRAAKTNNSF
4	55	1786	ZIKV-NS1	SYFVRAAKTNNSFVV
5	55	1787	ZIKV-NS1	FVRAAKTNNSFVVDG
6	55	1788	ZIKV-NS1	RAAKTNNSFVVDGDT
7	55	1789	ZIKV-NS1	AKTNNSFVVDGDTLK
8	55	1790	ZIKV-NS1	TNNSFVVDGDTLKEC
9	55	1791	ZIKV-NS1	NSFVVDGDTLKECPL
10	55	1792	ZIKV-NS1	FVVDGDTLKECPLKH
11	55	1793	ZIKV-NS1	VDGDTLKECPLKHRA
12	55	1794	ZIKV-NS1	GDTLKECPLKHRAWN
13	55	1795	ZIKV-NS1	TLKECPLKHRAWNSF
14	55	1796	ZIKV-NS1	KECPLKHRAWNSFLV
15	55	1797	ZIKV-NS1	CPLKHRAWNSFLVED
16	55	1798	ZIKV-NS1	LKHRAWNSFLVEDHG
17	55	1799	ZIKV-NS1	HRAWNSFLVEDHGFG
18	55	1800	ZIKV-NS1	AWNSFLVEDHGFGVF
19	55	1801	ZIKV-NS1	NSFLVEDHGFGVFHT
20	55	1802	ZIKV-NS1	FLVEDHGFGVFHTSV
21	55	1803	ZIKV-NS1	VEDHGFGVFHTSVWL
22	55	1804	ZIKV-NS1	DHGFGVFHTSVWLKV
23	55	1805	ZIKV-NS1	GFGVFHTSVWLKVRE
24	55	1806	ZIKV-NS1	GVFHTSVWLKVREDY
25	55	1807	ZIKV-NS1	FHTSVWLKVREDYSL
26	55	1808	ZIKV-NS1	TSVWLKVREDYSLEC
27	55	1809	ZIKV-NS1	VWLKVREDYSLECDP
28	55	1810	ZIKV-NS1	LKVREDYSLECDPAV
29	55	1811	ZIKV-NS1	VREDYSLECDPAVIG
30	55	1812	ZIKV-NS1	EDYSLECDPAVIGTA
31	55	1813	ZIKV-NS1	YSLECDPAVIGTAVK
32	55	1814	ZIKV-NS1	LECDPAVIGTAVKGK
33	55	1815	ZIKV-NS1	CDPAVIGTAVKGKEA
34	55	1816	ZIKV-NS1	PAVIGTAVKGKEAVH
35	55	1817	ZIKV-NS1	VIGTAVKGKEAVHSD
36	55	1818	ZIKV-NS1	GTAVKGKEAVHSDLG
37	55	1819	ZIKV-NS1	AVKGKEAVHSDLGYW
38	55	1820	ZIKV-NS1	KGKEAVHSDLGYWIE
39	55	1821	ZIKV-NS1	KEAVHSDLGYWIESE
40	55	1822	ZIKV-NS1	AVHSDLGYWIESEKN
41	55	1823	ZIKV-NS1	HSDLGYWIESEKNDT
42	55	1824	ZIKV-NS1	DLGYWIESEKNDTWR
43	55	1825	ZIKV-NS1	GYWIESEKNDTWRLK
44	55	1826	ZIKV-NS1	WIESEKNDTWRLKRA
45	55	1827	ZIKV-NS1	ESEKNDTWRLKRAHL
46	55	1828	ZIKV-NS1	EKNDTWRLKRAHLIE
47	55	1829	ZIKV-NS1	NDTWRLKRAHLIEMK
48	55	1830	ZIKV-NS1	TWRLKRAHLIEMKTC
49	55	1831	ZIKV-NS1	RLKRAHLIEMKTCEW
50	55	1832	ZIKV-NS1	KRAHLIEMKTCEWPK
51	55	1833	ZIKV-NS1	AHLIEMKTCEWPKSH
52	55	1834	ZIKV-NS1	LIEMKTCEWPKSHTL
53	55	1835	ZIKV-NS1	EMKTCEWPKSHTLWT
54	55	1836	ZIKV-NS1	KTCEWPKSHTLWTDG
55	55	1837	ZIKV-NS1	CEWPKSHTLWTDGIE
56	55	1838	ZIKV-NS1	WPKSHTLWTDGIEES
57	55	1839	ZIKV-NS1	KSHTLWTDGIEESDL
58	55	1840	ZIKV-NS1	HTLWTDGIEESDLII
59	55	1841	ZIKV-NS1	LWTDGIEESDLIIPK
60	55	1842	ZIKV-NS1	TDGIEESDLIIPKSL
61	55	1843	ZIKV-NS1	GIEESDLIIPKSLAG
62	55	1844	ZIKV-NS1	EESDLIIPKSLAGPL
63	55	1845	ZIKV-NS1	SDLIIPKSLAGPLSH
64	55	1846	ZIKV-NS1	LIIPKSLAGPLSHHN
65	55	1847	ZIKV-NS1	IPKSLAGPLSHHNTR
66	55	1848	ZIKV-NS1	KSLAGPLSHHNTREG
1	57	1849	ZIKV-NS1	LAGPLSHHNTREGYR
2	57	1850	ZIKV-NS1	GPLSHHNTREGYRTQ
3	57	1851	ZIKV-NS1	LSHHNTREGYRTQMK
4	57	1852	ZIKV-NS1	HHNTREGYRTQMKGP
5	57	1853	ZIKV-NS1	NTREGYRTQMKGPWH
6	57	1854	ZIKV-NS1	REGYRTQMKGPWHSE
7	57	1855	ZIKV-NS1	GYRTQMKGPWHSEEL
8	57	1856	ZIKV-NS1	RTQMKGPWHSEELEI
9	57	1857	ZIKV-NS1	QMKGPWHSEELEIRF
10	57	1858	ZIKV-NS1	KGPWHSEELEIRFEE
11	57	1859	ZIKV-NS1	PWHSEELEIRFEECP
12	57	1860	ZIKV-NS1	HSEELEIRFEECPGT
13	57	1861	ZIKV-NS1	EELEIRFEECPGTKV
14	57	1862	ZIKV-NS1	LEIRFEECPGTKVHV
15	57	1863	ZIKV-NS1	IRFEECPGTKVHVEE
16	57	1864	ZIKV-NS1	FEECPGTKVHVEETC
17	57	1865	ZIKV-NS1	ECPGTKVHVEETCGT
18	57	1866	ZIKV-NS1	PGTKVHVEETCGTRG
19	57	1867	ZIKV-NS1	TKVHVEETCGTRGPS
20	57	1868	ZIKV-NS1	VHVEETCGTRGPSLR
21	57	1869	ZIKV-NS1	VEETCGTRGPSLRST
22	57	1870	ZIKV-NS1	ETCGTRGPSLRSTTA
23	57	1871	ZIKV-NS1	CGTRGPSLRSTTASG
24	57	1872	ZIKV-NS1	TRGPSLRSTTASGRV
25	57	1873	ZIKV-NS1	GPSLRSTTASGRVIE
26	57	1874	ZIKV-NS1	SLRSTTASGRVIEEW
27	57	1875	ZIKV-NS1	RSTTASGRVIEEWCC
28	57	1876	ZIKV-NS1	TTASGRVIEEWCCRE
29	57	1877	ZIKV-NS1	ASGRVIEEWCCRECT
30	57	1878	ZIKV-NS1	GRVIEEWCCRECTMP
31	57	1879	ZIKV-NS1	VIEEWCCRECTMPPL
32	57	1880	ZIKV-NS1	EEWCCRECTMPPLSF
33	57	1881	ZIKV-NS1	WCCRECTMPPLSFRA
34	57	1882	ZIKV-NS1	CRECTMPPLSFRAKD
35	57	1883	ZIKV-NS1	ECTMPPLSFRAKDGC
36	57	1884	ZIKV-NS1	TMPPLSFRAKDGCWY
37	57	1885	ZIKV-NS1	PPLSFRAKDGCWYGM
38	57	1886	ZIKV-NS1	LSFRAKDGCWYGMEI
39	57	1887	ZIKV-NS1	FRAKDGCWYGMEIRP
40	57	1888	ZIKV-NS1	AKDGCWYGMEIRPRK
41	57	1889	ZIKV-NS1	DGCWYGMEIRPRKEP
42	57	1890	ZIKV-NS1	CWYGMEIRPRKEPES
43	57	1891	ZIKV-NS1	YGMEIRPRKEPESNL
44	57	1892	ZIKV-NS1	MEIRPRKEPESNLVR
45	57	1893	ZIKV-NS1	IRPRKEPESNLVRSM
46	57	1894	ZIKV-NS1	PRKEPESNLVRSMVT
47	57	1895	ZIKV-NS1	KEPESNLVRSMVTAG
48	57	1896	ZIKV-NS1	PESNLVRSMVTAGSG
49	57	1897	ZIKV-NS1	SNLVRSMVTAGSGSG
50	57	1898	ZIKV-NS1	LVRSMVTAGSGSGSG

## Sheet: D1 - Tabela 1
Peptide code	Virus-Protein	Peptides sequence	Intensity	Epitopes sequence	Virus-Protein	Peptides	Epitopes
3	DENV-1-E	GSGMRCVGIGNRDFV	3.91387		DENV-1-E	32	22
9	DENV-1-E	DFVEGLSGATWVDVV	5.81094	DFVEGLSGATWVDVV	DENV-2-E	43	23
12	DENV-1-E	SGATWVDVVLEHGSC	1.97377	SGATWVDVVLEHGSC	DENV-3-E	27	16
32	DENV-1-E	LRKLCIEAKISNTTT	3.50321		DENV-4-E	45	24
33	DENV-1-E	KLCIEAKISNTTTDS	7.89855		ZIKV-E	22	18
34	DENV-1-E	CIEAKISNTTTDSRC	9.68881		DENV-1-NS1	17	14
35	DENV-1-E	EAKISNTTTDSRCPT	8.08972	EAKISNTTT	DENV-2-NS1	17	14
36	DENV-1-E	KISNTTTDSRCPTQG	7.90098	KISNTTTDSRCPTQG	DENV-3-NS1	20	14
46	DENV-1-E	EEQDANFVCRRTFVD	4.82961	EEQDANFVCRRTFVD	DENV-4-NS1	24	20
50	DENV-1-E	CRRTFVDRGWGNGCG	2.34225		ZIKV-NS1	23	19
51	DENV-1-E	RTFVDRGWGNGCGLF	2.68129	RTFVDRGWGNGCG	TOTAL	270	184
58	DENV-1-E	FGKGSLLTCAKFKCV	11.1833	FGKGSLLTCAKFKCV
88	DENV-1-E	APTSEIQLTDYGALT	1.18129	APTSEIQLTDYGALT
96	DENV-1-E	DCSPRTGLDFNEMVL	5.28098
97	DENV-1-E	SPRTGLDFNEMVLLT	1.47377	SPRTGLDFNEMVL
102	DENV-1-E	MVLLTMKEKSWLVHK	2.80525	MVLLTMKEKSWLVHK
107	DENV-1-E	WLVHKQWFLDLPLPW	2.22324	WLVHKQWFLDLPLPW
111	DENV-1-E	LDLPLPWTSGASTSQ	2.63473	LDLPLPWTSGASTSQ
113	DENV-1-E	LPWTSGASTSQETWN	2.411	LPWTSGASTSQETWN
116	DENV-1-E	ASTSQETWNRQDLLV	1.97377	ASTSQETWNRQDLLV
130	DENV-1-E	VLGSQEGAMHTALTG	2.52353	VLGSQEGAMHTALTG
140	DENV-1-E	TSGTTTIFAGHLKCR	8.11	TSGTTTIFAGHLKCR
158	DENV-1-E	LEKEVAETQHGTVLV	1.84225	LEKEVAETQHGTVLV
170	DENV-1-E	PCKIPFSTQDEKGVT	3.60695	PCKIPFSTQDEKGVT
182	DENV-1-E	PIVTDKEKPVNIETE	0.986505
183	DENV-1-E	VTDKEKPVNIETEPP	3.89959
184	DENV-1-E	DKEKPVNIETEPPFG	4.19365	DKEKPVNIETE
188	DENV-1-E	ETEPPFGESYIVVGA	1.47377	ETEPPFGESYIVVGA
190	DENV-1-E	PFGESYIVVGAGEKA	6.21969	PFGESYIVVGAGEKA
192	DENV-1-E	SYIVVGAGEKALKLS	3.62261
193	DENV-1-E	IVVGAGEKALKLSWF	6.75325	IVVGAGEKALKLS
197	DENV-1-E	ALKLSWFKGSGSGSG	10.3596
198	DENV-1/2-E	KLSWFKGSGSGSGMR	10.6208
199	DENV-1/2-E	SWFKGSGSGSGMRCI	9.65148
200	DENV-1/2-E	FKGSGSGSGMRCIGI	8.88387
201	DENV-2-E	GSGSGSGMRCIGISN	2.18129
202	DENV-2-E	GSGSGMRCIGISNRD	2.63473
206	DENV-2-E	IGISNRDFVEGVSGG	6.42721
207	DENV-2-E	ISNRDFVEGVSGGSW	1.47377
208	DENV-2-E	NRDFVEGVSGGSWVD	1.68129	NRDFVEGVSGG
211	DENV-2-E	GVSGGSWVDIVLEHG	2.42654
212	DENV-2-E	SGGSWVDIVLEHGSC	0.979551	SGGSWVDIVLEHG
221	DENV-2-E	MAKNKPTLDFELIKT	9.0708
222	DENV-2-E	KNKPTLDFELIKTEA	4.9984
223	DENV-2-E	KPTLDFELIKTEAKQ	9.09566
224	DENV-2-E	TLDFELIKTEAKQPA	8.76221	TLDFELIKT
232	DENV-2-E	LRKYCIEAKLTNTTT	3.7762	LRKYCIEAKLTNTTT
241	DENV-2-E	CPTQGEPSLNEEQDK	3.30525
242	DENV-2-E	TQGEPSLNEEQDKRF	2.18129
243	DENV-2-E	GEPSLNEEQDKRFIC	0.888563	GEPSLNEEQDK
246	DENV-2-E	EEQDKRFICKHSMVD	6.85121	EEQDKRFICKHSMVD
251	DENV-2-E	HSMVDRGWGNGCGLF	6.0325
252	DENV-2-E	MVDRGWGNGCGLFGK	2.94307
253	DENV-2-E	DRGWGNGCGLFGKGG	2.18129
254	DENV-2-E	GWGNGCGLFGKGGIV	5.23667	GWGNGCGLF
256	DENV-2-E	GCGLFGKGGIVTCAM	2.63473	GCGLFGKGGIVTCAM
260	DENV-2-E	GIVTCAMFTCKKNME	2.26625	GIVTCAMFTCKKNME
267	DENV-2-E	EGKIVQPENLEYTIV	2.76625	VQPENLEYTIVITPH
269	DENV-2-E	VQPENLEYTIVITPH	3.13473	VQPENLEYTIVITPH
282	DENV-2-E	GKHGKEIKITPQSST	3.11028
283	DENV-2-E	HGKEIKITPQSSTTE	6.08818
284	DENV-2-E	KEIKITPQSSTTEAE	6.3306
285	DENV-2-E	IKITPQSSTTEAELT	7.06301	IKITPQSST
296	DENV-2-E	ECSPRTGLDFNEMVL	6.52865
297	DENV-2-E	SPRTGLDFNEMVLLQ	3.59229
298	DENV-2-E	RTGLDFNEMVLLQME	7.29775	RTGLDFNEMVL
302	DENV-2-E	MVLLQMEDKAWLVHR	10.1912	MVLLQMEDKAWLVHR
304	DENV-2-E	QMEDKAWLVHRQWFL	4.1845	QMEDKAWLVHRQWFL
307	DENV-2-E	WLVHRQWFLDLPLPW	3.09899	WLVHRQWFLDLPLPW
317	DENV-2-E	TQGSNWIQKETLVTF	1.90766	TQGSNWIQKETLVTF
319	DENV-2-E	NWIQKETLVTFKNPH	6.51844	NWIQKETLVTFKNPH
333	DENV-2-E	GAMHTALTGATEIQM	2.411	GAMHTALTGATEIQM
340	DENV-2-E	MSSGNLLFTGHLKCR	7.00121	MSSGNLLFTGHLKCR
363	DENV-2-E	GTIVIRVQYEGDGSP	1.18129	GTIVIRVQYEGDGSP
388	DENV-2-E	EAEPPFGDSYIIVGV	8.88462	IIVGVEPGQLKLNWF
393	DENV-2-E	IIVGVEPGQLKLNWF	1.68129	DFVEGLSGATWVDVV
396	DENV-2-E	PGQLKLNWFKGSGSG	5.6085
397	DENV-2-E	QLKLNWFKGSGSGSG	10.5316
398	DENV-2/3-E	KLNWFKGSGSGSGMR	11.2084
399	DENV-2/3-E	NWFKGSGSGSGMRCV	10.4993
400	DENV-2/3-E	FKGSGSGSGMRCVGV	9.75907
403	DENV-3-E	GSGMRCVGVGNRDFV	3.75991
409	DENV-3-E	DFVEGLSGATWVDVV	2.82695	DFVEGLSGATWVDVV
432	DENV-3-E	LRKLCIEGKITNITT	8.50466
433	DENV-3-E	KLCIEGKITNITTDS	10.6554
434	DENV-3-E	CIEGKITNITTDSRC	4.43303	CIEGKITNITT
443	DENV-3-E	GEAVLPEEQDQNYVC	2.03959	GEAVLPEEQDQNYVC
446	DENV-3-E	EEQDQNYVCKHTYVD	7.60385	HTYVDRGWGNGCGLF
451	DENV-3-E	HTYVDRGWGNGCGLF	2.94307	GWGNGCGLFGKGSLV
454	DENV-3-E	GWGNGCGLFGKGSLV	5.42721	TLGLECSPRTGLDFN
493	DENV-3-E	TLGLECSPRTGLDFN	2.18129	TLGLECSPRTGLDFN
495	DENV-3-E	ECSPRTGLDFNEMIL	6.81321
496	DENV-3-E	SPRTGLDFNEMILLT	6.049	SPRTGLDFNEMIL
504	DENV-3-E	KNKAWMVHRQWFFDL	4.00276
505	DENV-3-E	KAWMVHRQWFFDLPL	2.67777
506	DENV-3-E	WMVHRQWFFDLPLPW	4.18881
507	DENV-3-E	VHRQWFFDLPLPWTS	2.76625	VHRQWFFDL
514	DENV-3-E	SGATAETPTWNRKEL	3.74001	SGATAETPTWNRKEL
522	DENV-3-E	VTFKNAHAKKQEVVV	2.47377	VLGSQEGAMHTALTG
529	DENV-3-E	VLGSQEGAMHTALTG	3.81602	VLGSQEGAMHTALTG
535	DENV-3-E	LTGATEIQNSGGTSI	5.96973	LTGATEIQNSGGTSI
539	DENV-3-E	NSGGTSIFAGHLKCR	6.54354	NSGGTSIFAGHLKCR
579	DENV-3-E	ITANPVVTKKEEPVN	3.50321	ITANPVVTKKEEPVN
582	DENV-3-E	VTKKEEPVNIEAEPP	3.08496	VTKKEEPVNIEAEPP
584	DENV-3-E	EEPVNIEAEPPFGES	7.29389
587	DENV-3-E	EAEPPFGESNIVIGI	5.55873
595	DENV-3-E	DNALKINWYKGSGSG	7.47698
596	DENV-3-E	ALKINWYKGSGSGSG	11.646
597	DENV-3/4-E	KINWYKGSGSGSGMR	11.1743
598	DENV-3/4-E	NWYKGSGSGSGMRCV	10.6152
599	DENV-3/4-E	YKGSGSGSGMRCVGV	10.0383
602	DENV-4-E	GSGMRCVGVGNRDFV	4.0264
605	DENV-4-E	VGVGNRDFVEGVSGG	2.9337
606	DENV-4-E	VGNRDFVEGVSGGAW	2.47377	VGNRDFVEGVSGG
620	DENV-4-E	MAQGKPTLDFELTKT	9.39379
621	DENV-4-E	QGKPTLDFELTKTTA	6.12619
622	DENV-4-E	KPTLDFELTKTTAKE	9.08226
623	DENV-4-E	TLDFELTKTTAKEVA	11.063
624	DENV-4-E	DFELTKTTAKEVALL	2.80525	DFELTKT
629	DENV-4-E	EVALLRTYCIEALIS	1.47377
630	DENV-4-E	ALLRTYCIEALISNI	1.84225	ALLRTYCIEALIS
645	DENV-4-E	EEQDQQYICRRDVVD	5.97576
646	DENV-4-E	QDQQYICRRDVVDRG	2.47377
647	DENV-4-E	QQYICRRDVVDRGWG	2.53645	QQYICRRDVVD
653	DENV-4-E	GWGNGCGLFGKGGVV	4.69878	GWGNGCGLFGKGGVV
660	DENV-4-E	VTCAKFSCSGKITGN	7.55023	VTCAKFSCSGKITGN
662	DENV-4-E	KFSCSGKITGNLVQI	7.05009
663	DENV-4-E	SCSGKITGNLVQIEN	3.34225
664	DENV-4-E	SGKITGNLVQIENLE	3.0315	SGKITGNLVQI
666	DENV-4-E	TGNLVQIENLEYTVV	8.52513	TGNLVQIENLEYTVV
687	DENV-4-E	SPSVEVKLPDYGELT	4.36257	SPSVEVKLPDYGELT
690	DENV-4-E	KLPDYGELTLDCEPR	0.590297	KLPDYGELTLDCEPR
693	DENV-4-E	ELTLDCEPRSGIDFN	1.13049	ELTLDCEPRSGIDFN
695	DENV-4-E	DCEPRSGIDFNEMIL	5.63533	DCEPRSGIDFNEMIL
701	DENV-4-E	MILMKMKKKTWLVHK	2.18129	MILMKMKKKTWLVHK
705	DENV-4-E	KTWLVHKQWFLDLPL	1.97377
706	DENV-4-E	WLVHKQWFLDLPLPW	3.11225	WLVHKQWFLDLPL
716	DENV-4-E	TSEVHWNYKERMVTF	2.911	TSEVHWNYKERMVTF
720	DENV-4-E	KERMVTFKVPHAKRQ	1.47377	KERMVTFKVPHAKRQ
732	DENV-4-E	GAMHSALAGATEVDS	7.8272
733	DENV-4-E	MHSALAGATEVDSGD	7.70451
734	DENV-4-E	SALAGATEVDSGDGN	3.42721	SALAGATEVDS
736	DENV-4-E	GATEVDSGDGNHMFA	3.00321
737	DENV-4-E	TEVDSGDGNHMFAGH	8.34207	TEVDSGDGNHMFA
756	DENV-4-E	FSIDKEMAETQHGTT	6.30466	FSIDKEMAETQHGTT
759	DENV-4-E	MAETQHGTTVVKVKY	8.94241	MAETQHGTTVVKVKY
778	DENV-4-E	RVISATPLAENTNSV	8.24475	RVISATPLAENTNSV
780	DENV-4-E	ATPLAENTNSVTNIE	5.19835	ATPLAENTNSVTNIE
782	DENV-4-E	AENTNSVTNIELEPP	3.08496
783	DENV-4-E	NTNSVTNIELEPPFG	7.07464	NTNSVTNIELEPP
787	DENV-4-E	ELEPPFGDSYIVIGV	7.79587
788	DENV-4-E	EPPFGDSYIVIGVGN	7.19604
789	DENV-4-E	PFGDSYIVIGVGNSA	9.45358
790	DENV-4-E	GDSYIVIGVGNSALT	9.1464
791	DENV-4-E	SYIVIGVGNSALTLH	2.47377
792	DENV-4-E	IVIGVGNSALTLHWF	3.15838	IVIGV
801	ZIKV-E	GSGSGMRCIGVSNRD	2.08496
808	ZIKV-E	DFVEGMSGGTWVDVV	1.39814	DFVEGMSGGTWVDVV
815	ZIKV-E	VLEHGGCVTVMAQDK	5.1085	VLEHGGCVTVMAQDK
820	ZIKV-E	MAQDKPTVDIELVTT	2.29677	MAQDKPTVDIELVTT
826	ZIKV-E	VTTTVSNMAEVRSYC	0.864208	VTTTVSNMAEVRSYC
837	ZIKV-E	MASDSRCPTQGEAYL	7.92074
838	ZIKV-E	SDSRCPTQGEAYLDK	7.20997	SDSRCPTQGEAYL
850	ZIKV-E	RTLVDRGWGNGCGLF	5.43998	RTLVDRGWGNGCGLF
853	ZIKV-E	GWGNGCGLFGKGSLV	3.26625	GWGNGCGLFGKGSLV
866	ZIKV-E	TGKSIQPENLEYRIM	1.97377	TGKSIQPENLEYRIM
890	ZIKV-E	PRAEATLGGFGSLGL	3.52353	PRAEATLGGFGSLGL
904	ZIKV-E	YYLTMNNKHWLVHKE	1.84225
905	ZIKV-E	LTMNNKHWLVHKEWF	5.44251
906	ZIKV-E	MNNKHWLVHKEWFHD	1.47377	MNNKHWLVHKE
909	ZIKV-E	LVHKEWFHDIPLPWH	5.45361	LVHKEWFHDIPLPWH
915	ZIKV-E	PWHAGADTGTPHWNN	1.18129	DGAKGRLSSGHLKCR
919	ZIKV-E	GTPHWNNKEALVEFK	1.71477	LRLKGVSYSLCTAAF
942	ZIKV-E	DGAKGRLSSGHLKCR	2.63473	DGAKGRLSSGHLKCR
952	ZIKV-E	LRLKGVSYSLCTAAF	7.00527	LRLKGVSYSLCTAAF
989	ZIKV-E	SKMMLELDPPFGDSY	4.91923	SKMMLELDPPFGDSY
990	ZIKV-E	MMLELDPPFGDSYIV	5.60858	MMLELDPPFGDSY
992	ZIKV-E	LDPPFGDSYIVIGVG	6.38066	LDPPFGDSYIVIGVG
1001	ZIKV-E/DENV-1-NS1	ITHHWHRGSGSGSGD	3.08496
1003	ZIKV-E/DENV-1-NS1	WHRGSGSGSGDSGCV	0.681285
1004	ZIKV-E/DENV-1-NS1	RGSGSGSGDSGCVIN	1.47377
1013	DENV-1-NS1	RELKCGSGIFVTNEV	9.59997	RELKCGSGIFVTNEV
1015	DENV-1-NS1	CGSGIFVTNEVHTWT	0.681285	CGSGIFVTNEVHTWT
1024	DENV-1-NS1	KFQADSPKRLSAAIG	5.46973	KFQADSPKRLSAAIG
1026	DENV-1-NS1	DSPKRLSAAIGKAWE	5.81149	DSPKRLSAAIGKAWE
1033	DENV-1-NS1	EEGVCGIRSATRLEN	8.38991	EEGVCGIRSATRLEN
1038	DENV-1-NS1	TRLENIMWKQISNEL	10.344	TRLENIMWKQISNEL
1062	DENV-1-NS1	MEHKYSWKSWGKAKI	10.7272	MEHKYSWKSWGKAKI
1100	DENV-1-NS1	SAAIKDSKAVHADMG	9.08645	SAAIKDSKAVHADMG
1111	DENV-1-NS1	NETWKLARASFIEVK	4.92147	NETWKLARASFIEVK
1131	DENV-1-NS1	FGGPISQHNYRPGYF	0.681285	FGGPISQHNYRPGYF
1139	DENV-1-NS1	QTAGPWHLGKLELDF	0.966089	QTAGPWHLGKLELDF
1153	DENV-1-NS1	CGNRGPSLRTTTVTG	10.7023
1154	DENV-1-NS1	NRGPSLRTTTVTGKI	9.80619
1155	DENV-1-NS1	GPSLRTTTVTGKIIH	7.049
1156	DENV-1-NS1	SLRTTTVTGKIIHEW	5.35975	SLRTTTVTG
1167	DENV-1-NS1	PPLRFRGEDGCWYGM	5.35121	PPLRFRGEDGCWYGM
1174	DENV-1-NS1	MEIRPVKEKEENLVR	9.04074	MEIRPVKEKEENLVR
1182	DENV-1/2-NS1	MVSAGSGSGSGDSGC	3.22502
1183	DENV-1/2-NS1	SAGSGSGSGDSGCIV	3.79569
1184	DENV-2-NS1	GSGSGSGDSGCIVSW	7.56114
1186	DENV-2-NS1	GSGDSGCIVSWKNKE	8.80979
1192	DENV-2-NS1	NKELKCGSGIFITDN	7.61919
1193	DENV-2-NS1	ELKCGSGIFITDNVH	7.08637	ELKCGSGIFITDN
1195	DENV-2-NS1	GSGIFITDNVHTWTE	6.97034	GSGIFITDNVHTWTE
1203	DENV-2-NS1	YKFQPESPSKLASAI	7.74976	YKFQPESPSKLASAI
1222	DENV-2-NS1	QITPELNHILSENEV	7.05834	QITPELNHILSENEV
1258	DENV-2-NS1	ECPNTNRAWNSLEVE	9.59363	ECPNTNRAWNSLEVE
1264	DENV-2-NS1	EVEDYGFGVFTTNIW	6.66346	EVEDYGFGVFTTNIW
1269	DENV-2-NS1	TTNIWLKLREKQDVF	1.18129	TTNIWLKLREKQDVF
1274	DENV-2-NS1	KQDVFCDSKLMSAAI	8.36818	KQDVFCDSKLMSAAI
1286	DENV-2-NS1	MGYWIESALNDTWKM	8.97615	MGYWIESALNDTWKM
1289	DENV-2-NS1	SALNDTWKMEKASFI	8.30121	SALNDTWKMEKASFI
1293	DENV-2-NS1	MEKASFIEVKSCHWP	11.2511	MEKASFIEVKSCHWP
1296	DENV-2-NS1	IEVKSCHWPKSHTLW	6.21969	IEVKSCHWPKSHTLW
1308	DENV-2-NS1	VIPKNFAGPVSQHNY	3.61028	VIPKNFAGPVSQHNY
1358	DENV-2-NS1	EENLVNSLVTAGSGS	9.82051	KELKCGSGIFVTNEV
1372	DENV-3-NS1	KELKCGSGIFVTNEV	10.0033	KELKCGSGIFVTNEV
1397	DENV-3-NS1	TRMENLLWKQIANEL	9.57093	TRMENLLWKQIANEL
1398	DENV-3-NS1	MENLLWKQIANELNY	9.08628	MENLLWKQIANEL
1401	DENV-3-NS1	KQIANELNYILWENN	2.33303
1402	DENV-3-NS1	IANELNYILWENNIK	7.8792	IANELNYILWENN
1408	DENV-3-NS1	NIKLTVVVGDIIGVL	2.47377	NIKLTVVVGDIIGVL
1421	DENV-3-NS1	MELKYSWKTWGKAKI	7.9395	MELKYSWKTWGKAKI
1426	DENV-3-NS1	GKAKIVTAETQNSSF	13.2565
1427	DENV-3-NS1	AKIVTAETQNSSFII	9.37343
1428	DENV-3-NS1	IVTAETQNSSFIIDG	10.2591
1429	DENV-3-NS1	TAETQNSSFIIDGPN	6.04349
1430	DENV-3-NS1	ETQNSSFIIDGPNTP	6.45156
1431	DENV-3-NS1	QNSSFIIDGPNTPEC	6.85038	QNSSF
1437	DENV-3-NS1	PECPSASRAWNVWEV	5.83089	PECPSASRAWNVWEV
1459	DENV-3-NS1	SAAVKDERAVHADMG	9.95463	SAAVKDERAVHADMG
1504	DENV-3-NS1	LDFNYCEGTTVVITE	4.71498	LDFNYCEGTTVVITE
1522	DENV-3-NS1	WCCRSCTLPPLRYMG	6.16624	WCCRSCTLPPLRYMG
1526	DENV-3-NS1	PPLRYMGEDGCWYGM	7.16808	PPLRYMGEDGCWYGM
1528	DENV-3-NS1	YMGEDGCWYGMEIRP	2.80525	YMGEDGCWYGMEIRP
1533	DENV-3-NS1	MEIRPISEKEENMVK	1.84225	MEIRPISEKEENMVK
1543	DENV-4-NS1	GSGSGSGDMGCVVSW	5.02353
1544	DENV-4-NS1	GSGSGDMGCVVSWSG	2.34225
1545	DENV-4-NS1	GSGDMGCVVSWSGRE	3.00321
1552	DENV-4-NS1	ELKCGSGIFVVDNVH	8.50553	ELKCGSGIFVVDNVH
1562	DENV-4-NS1	YKFQPESPARLASAI	8.12466	YKFQPESPARLASAI
1577	DENV-4-NS1	RLENVMWKQITNELN	6.85049	RLENVMWKQITNELN
1578	DENV-4-NS1	ENVMWKQITNELNYV	3.82963	ENVMWKQITNELNYV
1581	DENV-4-NS1	QITNELNYVLWEGGH	4.70274	QITNELNYVLWEGGH
1589	DENV-4-NS1	LTVVAGDVKGVLTKG	6.54573	LTVVAGDVKGVLTKG
1607	DENV-4-NS1	KIFTPEARNSTFLID	1.13613	KIFTPEARNSTFLID
1617	DENV-4-NS1	ECPNERRAWNSFEVE	7.4963	ECPNERRAWNSFEVE
1623	DENV-4-NS1	EVEDYGFGMFTTNIW	6.54846	EVEDYGFGMFTTNIW
1628	DENV-4-NS1	TTNIWMKFREGSSEV	2.26625	TTNIWMKFREGSSEV
1629	DENV-4-NS1	NIWMKFREGSSEVCD	8.96836	NIWMKFREGSSEV
1633	DENV-4-NS1	GSSEVCDHRLMSAAI	7.82637	GSSEVCDHRLMSAAI
1648	DENV-4-NS1	SSKNQTWQIERASLI	2.58496	SSKNQTWQIERASLI
1655	DENV-4-NS1	IEVKTCLWPKTHTLW	5.37097	IEVKTCLWPKTHTLW
1665	DENV-4-NS1	ESQMLIPKSYAGPFS	2.87744	LIPKSYAGPFSQHNY
1667	DENV-4-NS1	LIPKSYAGPFSQHNY	6.17998	SYAGPFSQHNYRQGY
1669	DENV-4-NS1	SYAGPFSQHNYRQGY	2.34225	SYAGPFSQHNYRQGY
1677	DENV-4-NS1	TQTVGPWHLGKLEID	12.7622	TVGPWHLGKLEID
1678	DENV-4-NS1	TVGPWHLGKLEIDFG	2.02438	TVGPWHLGKLEIDFG
1707	DENV-4-NS1	RFLGEDGCWYGMEIR	1.84225	RFLGEDGCWYGMEIR
1717	DENV-4-NS1	EENMVKSQVTAGSGS	8.24501
1732	ZIKV-NS1	TRCGTGVFVYNDVEA	2.63439
1733	ZIKV-NS1	CGTGVFVYNDVEAWR	7.3831
1734	ZIKV-NS1	TGVFVYNDVEAWRDR	7.92843	TGVFVYNDVEA
1757	ZIKV-NS1	MENIMWRSVEGELNA	10.2155	MENIMWRSVEGELNA
1774	ZIKV-NS1	MWRGPQRLPVPVNEL	9.48794	MWRGPQRLPVPVNEL
1776	ZIKV-NS1	PQRLPVPVNELPHGW	3.15505	PQRLPVPVNELPHGW
1785	ZIKV-NS1	GKSYFVRAAKTNNSF	8.60812	GKSYFVRAAKTNNSF
1786	ZIKV-NS1	SYFVRAAKTNNSFVV	4.03344	SYFVRAAKTNNSFVV
1787	ZIKV-NS1	FVRAAKTNNSFVVDG	6.93564	FVRAAKTNNSFVVDG
1797	ZIKV-NS1	CPLKHRAWNSFLVED	2.81798	CPLKHRAWNSFLVED
1799	ZIKV-NS1	HRAWNSFLVEDHGFG	3.25471
1800	ZIKV-NS1	AWNSFLVEDHGFGVF	0.826858
1801	ZIKV-NS1	NSFLVEDHGFGVFHT	5.06727	NSFLVEDHGFG
1803	ZIKV-NS1	VEDHGFGVFHTSVWL	1.86257	VEDHGFGVFHTSVWL
1843	ZIKV-NS1	GIEESDLIIPKSLAG	8.69248	GIEESDLIIPKSLAG
1844	ZIKV-NS1	EESDLIIPKSLAGPL	8.95408	EESDLIIPKSLAGPL
1857	ZIKV-NS1	QMKGPWHSEELEIRF	5.44753	QMKGPWHSEELEIRF
1861	ZIKV-NS1	EELEIRFEECPGTKV	9.04121	EELEIRFEECPGTKV
1862	ZIKV-NS1	LEIRFEECPGTKVHV	8.28257	LEIRFEECPGTKVHV
1864	ZIKV-NS1	FEECPGTKVHVEETC	2.08496	FEECPGTKVHVEETC
1880	ZIKV-NS1	EEWCCRECTMPPLSF	8.39317	EEWCCRECTMPPLSF
1882	ZIKV-NS1	CRECTMPPLSFRAKD	2.26625	CRECTMPPLSFRAKD
1892	ZIKV-NS1	MEIRPRKEPESNLVR	8.28757	MEIRPRKEPESNLVR

## Sheet: D2 - Tabela 1
Peptide code	Virus-Protein	Peptides sequence	Intensity	Epitopes sequence	Virus-Protein	Peptides	Epitopes
4	DENV-1-E	GMRCVGIGNRDFVEG	1.16152		DENV-1-E	48	20
14	DENV-1-E	WVDVVLEHGSCVTTM	3.7539	WVDVVLEHGSCVTTM	DENV-2-E	47	24
19	DENV-1-E	CVTTMAKNKPTLDIE	5.92963		DENV-3-E	46	26
20	DENV-1-E	TTMAKNKPTLDIELL	2.31628	TTMAKNKPTLDIE	DENV-4-E	61	24
23	DENV-1-E	KPTLDIELLKTEVTN	4.35712		ZIKV-E	43	25
24	DENV-1-E	TLDIELLKTEVTNPA	10.2992		DENV-1-NS1	44	21
25	DENV-1-E	DIELLKTEVTNPAVL	9.86492		DENV-2-NS1	41	16
26	DENV-1-E	ELLKTEVTNPAVLRK	7.09228	ELLKTEVTN	DENV-3-NS1	47	19
33	DENV-1-E	KLCIEAKISNTTTDS	10.0028		DENV-4-NS1	38	21
34	DENV-1-E	CIEAKISNTTTDSRC	8.96691		ZIKV-NS1	40	23
35	DENV-1-E	EAKISNTTTDSRCPT	8.283	EAKISNTTTDS	TOTAL	455	219
50	DENV-1-E	CRRTFVDRGWGNGCG	9.59719
51	DENV-1-E	RTFVDRGWGNGCGLF	3.48864	RTFVDRGWGNGCG
61	DENV-1-E	LTCAKFKCVTKLEGK	3.30735	LTCAKFKCVTKLEGK
64	DENV-1-E	KCVTKLEGKIVQYEN	1.53828	KCVTKLEGKIVQYEN
67	DENV-1-E	EGKIVQYENLKYSVI	4.53707	EGKIVQYENLKYSVI
69	DENV-1-E	VQYENLKYSVIVTVH	9.78432
70	DENV-1-E	YENLKYSVIVTVHTG	8.48258
71	DENV-1-E	NLKYSVIVTVHTGDQ	12.5002
72	DENV-1-E	KYSVIVTVHTGDQHQ	13.681
73	DENV-1-E	SVIVTVHTGDQHQVG	13.499
74	DENV-1-E	IVTVHTGDQHQVGNE	10.6708	IVTVH
79	DENV-1-E	QVGNETTEHGTIATI	8.48833
80	DENV-1-E	GNETTEHGTIATITP	11.7482
81	DENV-1-E	ETTEHGTIATITPQA	10.7692
82	DENV-1-E	TEHGTIATITPQAPT	12.4691
83	DENV-1-E	HGTIATITPQAPTSE	6.34994
84	DENV-1-E	TIATITPQAPTSEIQ	6.08061
85	DENV-1-E	ATITPQAPTSEIQLT	9.79162	ATI
93	DENV-1-E	YGALTLDCSPRTGLD	2.69616
94	DENV-1-E	ALTLDCSPRTGLDFN	7.24254	ALTLDCSPRTGLD
97	DENV-1-E	SPRTGLDFNEMVLLT	3.72561	SPRTGLDFNEMVLLT
105	DENV-1-E	KEKSWLVHKQWFLDL	5.49869	KEKSWLVHKQWFLDL
108	DENV-1-E	VHKQWFLDLPLPWTS	3.3685
109	DENV-1-E	KQWFLDLPLPWTSGA	7.02883	KQWFLDLPLPWTS
122	DENV-1-E	LLVTFKTAHAKKQEV	9.66576	LLVTFKTAHAKKQEV
138	DENV-1-E	TEIQTSGTTTIFAGH	3.2539	TEIQTSGTTTIFAGH
155	DENV-1-E	CTGSFKLEKEVAETQ	2.80735	CTGSFKLEKEVAETQ
171	DENV-1-E	KIPFSTQDEKGVTQN	4.84998	KIPFSTQDEKGVTQN
173	DENV-1-E	STQDEKGVTQNGRLI	0.0330885	STQDEKGVTQNGRLI
176	DENV-1-E	GVTQNGRLITANPIV	4.13339	GVTQNGRLITANPIV
179	DENV-1-E	RLITANPIVTDKEKP	3.81797
180	DENV-1-E	ITANPIVTDKEKPVN	4.74582
182	DENV-1-E	PIVTDKEKPVNIETE	4.12251
183	DENV-1-E	VTDKEKPVNIETEPP	4.98774
184	DENV-1-E	DKEKPVNIETEPPFG	4.16483
185	DENV-1-E	EKPVNIETEPPFGES	8.05328
186	DENV-1-E	PVNIETEPPFGESYI	0.945974
203	DENV-2-E	GSGMRCIGISNRDFV	0.857329
204	DENV-2-E	GMRCIGISNRDFVEG	7.90842
205	DENV-2-E	RCIGISNRDFVEGVS	4.23989
206	DENV-2-E	IGISNRDFVEGVSGG	9.57219
207	DENV-2-E	ISNRDFVEGVSGGSW	8.54547	ISNRDFVEGVS
214	DENV-2-E	WVDIVLEHGSCVTTM	8.21665	WVDIVLEHGSCVTTM
219	DENV-2-E	CVTTMAKNKPTLDFE	5.65567
220	DENV-2-E	TTMAKNKPTLDFELI	3.78952	TTMAKNKPTLDFE
223	DENV-2-E	KPTLDFELIKTEAKQ	9.14588	KPTLDFELIKTEAKQ
227	DENV-2-E	IKTEAKQPATLRKYC	8.56422
228	DENV-2-E	TEAKQPATLRKYCIE	1.40368	TEAKQPATLRKYC
233	DENV-2-E	KYCIEAKLTNTTTES	2.98864
234	DENV-2-E	CIEAKLTNTTTESRC	8.50351	CIEAKLTNTTTES
237	DENV-2-E	TNTTTESRCPTQGEP	6.55328	TNTTTESRCPTQGEP
239	DENV-2-E	TESRCPTQGEPSLNE	11.3327
240	DENV-2-E	SRCPTQGEPSLNEEQ	8.51839
241	DENV-2-E	CPTQGEPSLNEEQDK	9.1037
242	DENV-2-E	TQGEPSLNEEQDKRF	9.26725
243	DENV-2-E	GEPSLNEEQDKRFIC	5.1468	GEPSLNE
250	DENV-2-E	CKHSMVDRGWGNGCG	7.88476	CKHSMVDRGWGNGCG
265	DENV-2-E	KKNMEGKIVQPENLE	4.23989	KKNMEGKIVQPENLE
286	DENV-2-E	ITPQSSTTEAELTGY	6.59519	ITPQSSTTEAELTGY
288	DENV-2-E	SSTTEAELTGYGTVT	9.46067	SSTTEAELTGYGTVT
294	DENV-2-E	TVTMECSPRTGLDFN	4.345	TVTMECSPRTGLDFN
305	DENV-2-E	EDKAWLVHRQWFLDL	1.13739	EDKAWLVHRQWFLDL
309	DENV-2-E	RQWFLDLPLPWLPGA	8.24791	RQWFLDLPLPWLPGA
312	DENV-2-E	LPLPWLPGADTQGSN	7.55528	LPLPWLPGADTQGSN
316	DENV-2-E	ADTQGSNWIQKETLV	6.72609	ADTQGSNWIQKETLV
318	DENV-2-E	GSNWIQKETLVTFKN	1.40368	GSNWIQKETLVTFKN
332	DENV-2-E	QEGAMHTALTGATEI	7.76828
333	DENV-2-E	GAMHTALTGATEIQM	4.09984
334	DENV-2-E	MHTALTGATEIQMSS	1.40368	MHTALTGATEI
360	DENV-2-E	IAETQHGTIVIRVQY	2.98864	IAETQHGTIVIRVQY
362	DENV-2-E	QHGTIVIRVQYEGDG	3.44741	QHGTIVIRVQYEGDG
369	DENV-2-E	GSPCKIPFEITDLEK	1.75476
370	DENV-2-E	PCKIPFEITDLEKRH	8.44513	PCKIPFEITDLEK
374	DENV-2-E	TDLEKRHVLGRLITV	8.73323
375	DENV-2-E	LEKRHVLGRLITVNP	8.02544
376	DENV-2-E	KRHVLGRLITVNPIV	12.1003
377	DENV-2-E	HVLGRLITVNPIVTE	10.9744
378	DENV-2-E	LGRLITVNPIVTEKD	10.7394
379	DENV-2-E	RLITVNPIVTEKDSP	10.6906
380	DENV-2-E	ITVNPIVTEKDSPVN	10.8022	ITV
381	DENV-2-E	VNPIVTEKDSPVNIE	10.5698
382	DENV-2-E	PIVTEKDSPVNIEAE	6.98046
383	DENV-2-E	VTEKDSPVNIEAEPP	10.4711
384	DENV-2-E	EKDSPVNIEAEPPFG	6.39696	EKDSPVNIE
405	DENV-3-E	RCVGVGNRDFVEGLS	4.41435
406	DENV-3-E	VGVGNRDFVEGLSGA	3.16666
407	DENV-3-E	VGNRDFVEGLSGATW	6.29599	VGNRDFVEGLS
419	DENV-3-E	CVTTMAKNKPTLDIE	7.1542
420	DENV-3-E	TTMAKNKPTLDIELQ	7.32955	TTMAKNKPTLDIE
423	DENV-3-E	KPTLDIELQKTEATQ	11.0295
424	DENV-3-E	TLDIELQKTEATQLA	4.04638
425	DENV-3-E	DIELQKTEATQLATL	10.9474	DIELQKTEATQ
433	DENV-3-E	KLCIEGKITNITTDS	11.2309
434	DENV-3-E	CIEGKITNITTDSRC	9.449
435	DENV-3-E	EGKITNITTDSRCPT	10.8978	EGKITNITTDS
438	DENV-3-E	ITTDSRCPTQGEAVL	1.98427	ITTDSRCPTQGEAVL
450	DENV-3-E	CKHTYVDRGWGNGCG	9.84789	CKHTYVDRGWGNGCG
461	DENV-3-E	VTCAKFQCLEPIEGK	1.90368	VTCAKFQCLEPIEGK
464	DENV-3-E	QCLEPIEGKVVQYEN	3.94291
465	DENV-3-E	LEPIEGKVVQYENLK	7.29025	LEPIEGKVVQYEN
467	DENV-3-E	EGKVVQYENLKYTVI	3.56464	EGKVVQYENLKYTVI
469	DENV-3-E	VQYENLKYTVIITVH	12.2375
470	DENV-3-E	YENLKYTVIITVHTG	8.88344
471	DENV-3-E	NLKYTVIITVHTGDQ	14.4824
472	DENV-3-E	KYTVIITVHTGDQHQ	13.5411
473	DENV-3-E	TVIITVHTGDQHQVG	13.095
474	DENV-3-E	IITVHTGDQHQVGNE	13.7389	IITVH
479	DENV-3-E	QVGNETQGVTAEITP	3.44741	QVGNETQGVTAEITP
483	DENV-3-E	VTAEITPQASTTEAI	0.853943	VTAEITPQASTTEAI
493	DENV-3-E	TLGLECSPRTGLDFN	8.56397	TLGLECSPRTGLDFN
508	DENV-3-E	RQWFFDLPLPWTSGA	8.9831	RQWFFDLPLPWTSGA
521	DENV-3-E	LLVTFKNAHAKKQEV	10.1697	LLVTFKNAHAKKQEV
529	DENV-3-E	VLGSQEGAMHTALTG	2.80735	VLGSQEGAMHTALTG
531	DENV-3-E	QEGAMHTALTGATEI	8.46323	QEGAMHTALTGATEI
533	DENV-3-E	MHTALTGATEIQNSG	8.95092	MHTALTGATEIQNSG
543	DENV-3-E	AGHLKCRLKMDKLEL	7.03707	AGHLKCRLKMDKLEL
555	DENV-3-E	NTFVLKKEVSETQHG	2.40368	NTFVLKKEVSETQHG
565	DENV-3-E	VEYKGEDAPCKIPFS	3.56464
566	DENV-3-E	YKGEDAPCKIPFSTE	7.05328	YKGEDAPCKIPFS
575	DENV-3-E	GKAHNGRLITANPVV	7.92176	GKAHNGRLITANPVV
577	DENV-3-E	NGRLITANPVVTKKE	9.89886
578	DENV-3-E	RLITANPVVTKKEEP	11.5427
579	DENV-3-E	ITANPVVTKKEEPVN	8.71744
580	DENV-3-E	ANPVVTKKEEPVNIE	6.96606
581	DENV-3-E	PVVTKKEEPVNIEAE	3.98864
582	DENV-3-E	VTKKEEPVNIEAEPP	9.72459
583	DENV-3-E	KKEEPVNIEAEPPFG	9.36349	KKE
585	DENV-3-E	PVNIEAEPPFGESNI	5.50351	PVNIEAEPPFGESNI
589	DENV-3-E	PFGESNIVIGIGDNA	7.37103	PFGESNIVIGIGDNA
595	DENV-3-E	DNALKINWYKGSGSG	3.35712	VGVGNRDFVEGVSGG
605	DENV-4-E	VGVGNRDFVEGVSGG	1.06646	SGGAWVDLVLEHGGC
611	DENV-4-E	SGGAWVDLVLEHGGC	1.40368	SGGAWVDLVLEHGGC
618	DENV-4-E	CVTTMAQGKPTLDFE	3.63735
619	DENV-4-E	TTMAQGKPTLDFELT	2.92937
620	DENV-4-E	MAQGKPTLDFELTKT	10.6488
621	DENV-4-E	QGKPTLDFELTKTTA	6.10056
622	DENV-4-E	KPTLDFELTKTTAKE	8.51517
623	DENV-4-E	TLDFELTKTTAKEVA	11.8016
624	DENV-4-E	DFELTKTTAKEVALL	13.2517	DFE
625	DENV-4-E	ELTKTTAKEVALLRT	11.6969
626	DENV-4-E	TKTTAKEVALLRTYC	8.04725
627	DENV-4-E	TTAKEVALLRTYCIE	3.40368	TTAKEVALLRT
633	DENV-4-E	CIEALISNITTATRC	9.46613	CIEALISNITTATRC
636	DENV-4-E	SNITTATRCPTQGEP	7.77567
637	DENV-4-E	ITTATRCPTQGEPYL	7.07482
638	DENV-4-E	TATRCPTQGEPYLKE	9.79841
639	DENV-4-E	TRCPTQGEPYLKEEQ	4.29997
640	DENV-4-E	CPTQGEPYLKEEQDQ	3.73621	CPTQGEP
644	DENV-4-E	LKEEQDQQYICRRDV	6.2608	LKEEQDQQYICRRDV
646	DENV-4-E	QDQQYICRRDVVDRG	4.09984	QDQQYICRRDVVDRG
649	DENV-4-E	CRRDVVDRGWGNGCG	10.224	CRRDVVDRGWGNGCG
663	DENV-4-E	SCSGKITGNLVQIEN	9.05403
664	DENV-4-E	SGKITGNLVQIENLE	13.172
665	DENV-4-E	KITGNLVQIENLEYT	10.478
666	DENV-4-E	TGNLVQIENLEYTVV	11.4716
667	DENV-4-E	NLVQIENLEYTVVVT	7.53502
668	DENV-4-E	VQIENLEYTVVVTVH	13.4483
669	DENV-4-E	IENLEYTVVVTVHNG	10.1619	IEN
670	DENV-4-E	NLEYTVVVTVHNGDT	14.1346
671	DENV-4-E	EYTVVVTVHNGDTHA	13.8369
672	DENV-4-E	TVVVTVHNGDTHAVG	12.5688
673	DENV-4-E	VVTVHNGDTHAVGND	13.4917	VVTVHNGDT
684	DENV-4-E	ATITPRSPSVEVKLP	1.40368	ATITPRSPSVEVKLP
686	DENV-4-E	PRSPSVEVKLPDYGE	2.19616	PRSPSVEVKLPDYGE
690	DENV-4-E	KLPDYGELTLDCEPR	2.81269
691	DENV-4-E	PDYGELTLDCEPRSG	3.44741	PDYGELTLDCEPR
693	DENV-4-E	ELTLDCEPRSGIDFN	2.14536	ELTLDCEPRSGIDFN
704	DENV-4-E	KKKTWLVHKQWFLDL	5.82266	KKKTWLVHKQWFLDL
707	DENV-4-E	VHKQWFLDLPLPWTT	3.82971
708	DENV-4-E	KQWFLDLPLPWTTGA	3.63339	KQWFLDLPLPWTT
724	DENV-4-E	VPHAKRQDVTVLGSQ	7.08273	VPHAKRQDVTVLGSQ
728	DENV-4-E	VTVLGSQEGAMHSAL	9.60083	VTVLGSQEGAMHSAL
731	DENV-4-E	QEGAMHSALAGATEV	10.7681
732	DENV-4-E	GAMHSALAGATEVDS	11.9985
733	DENV-4-E	MHSALAGATEVDSGD	4.16546	MHSALAGATEV
764	DENV-4-E	VKVKYEGAGAPCKVP	7.68145
765	DENV-4-E	VKYEGAGAPCKVPIE	4.48864
766	DENV-4-E	YEGAGAPCKVPIEIR	8.95006
767	DENV-4-E	GAGAPCKVPIEIRDV	12.5682
768	DENV-4-E	GAPCKVPIEIRDVNK	11.8294
769	DENV-4-E	PCKVPIEIRDVNKEK	13.6954
770	DENV-4-E	KVPIEIRDVNKEKVV	10.6364	KVP
771	DENV-4-E	PIEIRDVNKEKVVGR	14.0989
772	DENV-4-E	EIRDVNKEKVVGRVI	12.6392	EIRDVNKEKVVGR
780	DENV-4-E	ATPLAENTNSVTNIE	9.40218
781	DENV-4-E	PLAENTNSVTNIELE	11.9669
782	DENV-4-E	AENTNSVTNIELEPP	13.3269
783	DENV-4-E	NTNSVTNIELEPPFG	11.8728
784	DENV-4-E	NSVTNIELEPPFGDS	9.7772
785	DENV-4-E	VTNIELEPPFGDSYI	9.86462	VTNIE
789	DENV-4-E	PFGDSYIVIGVGNSA	6.26264	PFGDSYIVIGVGNSA
802	ZIKV-E	GSGMRCIGVSNRDFV	7.7608
806	ZIKV-E	VSNRDFVEGMSGGTW	1.40368	VSNRDFVEGMSGGTW
811	ZIKV-E	SGGTWVDVVLEHGGC	2.84378	SGGTWVDVVLEHGGC
813	ZIKV-E	WVDVVLEHGGCVTVM	10.7736
814	ZIKV-E	DVVLEHGGCVTVMAQ	10.3879
815	ZIKV-E	VLEHGGCVTVMAQDK	10.713	VLEHGGCVTVM
817	ZIKV-E	GGCVTVMAQDKPTVD	5.23511
818	ZIKV-E	CVTVMAQDKPTVDIE	3.52498	CVTVMAQDKPTVD
822	ZIKV-E	KPTVDIELVTTTVSN	3.98894	KPTVDIELVTTTVSN
824	ZIKV-E	DIELVTTTVSNMAEV	6.99592
825	ZIKV-E	ELVTTTVSNMAEVRS	9.02454
826	ZIKV-E	VTTTVSNMAEVRSYC	11.6418	VTTTVSNMAEV
828	ZIKV-E	VSNMAEVRSYCYEAS	8.89232	VSNMAEVRSYCYEAS
849	ZIKV-E	CKRTLVDRGWGNGCG	10.1757
850	ZIKV-E	RTLVDRGWGNGCGLF	2.98864	RTLVDRGWGNGCG
864	ZIKV-E	SKKMTGKSIQPENLE	9.23761
865	ZIKV-E	KMTGKSIQPENLEYR	3.52764	KMTGKSIQPENLE
868	ZIKV-E	IQPENLEYRIMLSVH	8.59583	IQPENLEYRIMLSVH
893	ZIKV-E	LGGFGSLGLDCEPRT	6.81854	LGGFGSLGLDCEPRT
896	ZIKV-E	LGLDCEPRTGLDFSD	4.61082	LGLDCEPRTGLDFSD
906	ZIKV-E	MNNKHWLVHKEWFHD	3.48864	MNNKHWLVHKEWFHD
908	ZIKV-E	HWLVHKEWFHDIPLP	10.7865
909	ZIKV-E	LVHKEWFHDIPLPWH	4.84216	LVHKEWFHDIPLP
922	ZIKV-E	NKEALVEFKDAHAKR	1.40368	NKEALVEFKDAHAKR
927	ZIKV-E	AHAKRQTVVVLGSQE	2.56464	AHAKRQTVVVLGSQE
935	ZIKV-E	AVHTALAGALEAEMD	4.83267	AVHTALAGALEAEMD
938	ZIKV-E	AGALEAEMDGAKGRL	3.13339	AGALEAEMDGAKGRL
956	ZIKV-E	SLCTAAFTFTKIPAE	9.21204
957	ZIKV-E	CTAAFTFTKIPAETL	10.3577	CTAAFTFTKIPAE
961	ZIKV-E	KIPAETLHGTVTVEV	6.05328
962	ZIKV-E	PAETLHGTVTVEVQY	12.3621
963	ZIKV-E	ETLHGTVTVEVQYAG	9.5979
964	ZIKV-E	LHGTVTVEVQYAGTD	3.48864	LHGTVTVEV
966	ZIKV-E	VTVEVQYAGTDGPCK	11.2904	VTVEVQYAGTDGPCK
970	ZIKV-E	GTDGPCKVPAQMAVD	8.76529	GTDGPCKVPAQMAVD
978	ZIKV-E	QTLTPVGRLITANPV	7.08848	QTLTPVGRLITANPV
980	ZIKV-E	PVGRLITANPVITES	9.4001
981	ZIKV-E	GRLITANPVITESTE	14.5389
982	ZIKV-E	LITANPVITESTENS	11.8157
983	ZIKV-E	TANPVITESTENSKM	11.0214
984	ZIKV-E	NPVITESTENSKMML	4.97345
985	ZIKV-E	VITESTENSKMMLEL	14.1048	VITES
988	ZIKV-E	ENSKMMLELDPPFGD	8.97043	ENSKMMLELDPPFGD
1013	DENV-1-NS1	RELKCGSGIFVTNEV	9.68616
1014	DENV-1-NS1	LKCGSGIFVTNEVHT	11.8122
1015	DENV-1-NS1	CGSGIFVTNEVHTWT	10.569
1016	DENV-1-NS1	SGIFVTNEVHTWTEQ	11.1595
1017	DENV-1-NS1	IFVTNEVHTWTEQYK	9.60124
1018	DENV-1-NS1	VTNEVHTWTEQYKFQ	11.0255
1019	DENV-1-NS1	NEVHTWTEQYKFQAD	3.80735	NEV
1026	DENV-1-NS1	DSPKRLSAAIGKAWE	8.07402
1027	DENV-1-NS1	PKRLSAAIGKAWEEG	10.7655
1028	DENV-1-NS1	RLSAAIGKAWEEGVC	5.0084	RLSAAIGKAWE
1033	DENV-1-NS1	EEGVCGIRSATRLEN	3.56464	EEGVCGIRSATRLEN
1038	DENV-1-NS1	TRLENIMWKQISNEL	6.372
1039	DENV-1-NS1	LENIMWKQISNELNH	11.1155
1040	DENV-1-NS1	NIMWKQISNELNHIL	9.2352
1041	DENV-1-NS1	MWKQISNELNHILLE	3.05674
1042	DENV-1-NS1	KQISNELNHILLEND	6.80484
1043	DENV-1-NS1	ISNELNHILLENDMK	11.5607
1044	DENV-1-NS1	NELNHILLENDMKFT	2.40368	NEL
1047	DENV-1-NS1	LLENDMKFTVVVGDA	10.4659	LLENDMKFTVVVGDA
1064	DENV-1-NS1	YSWKSWGKAKIIGAD	8.67767
1065	DENV-1-NS1	WKSWGKAKIIGADIQ	8.0808	WKSWGKAKIIGAD
1079	DENV-1-NS1	CPDGQRAWNIWEVED	10.9592	CPDGQRAWNIWEVED
1081	DENV-1-NS1	QRAWNIWEVEDYGFG	4.23926	QRAWNIWEVEDYGFG
1083	DENV-1-NS1	NIWEVEDYGFGVFTT	4.03881
1084	DENV-1-NS1	WEVEDYGFGVFTTNI	11.3078
1085	DENV-1-NS1	VEDYGFGVFTTNIWL	11.1062
1086	DENV-1-NS1	DYGFGVFTTNIWLKL	10.8587
1087	DENV-1-NS1	GFGVFTTNIWLKLRD	9.05541	GFGVFTT
1101	DENV-1-NS1	AIKDSKAVHADMGYW	3.06464	AIKDSKAVHADMGYW
1106	DENV-1-NS1	DMGYWIESEKNETWK	8.7408
1107	DENV-1-NS1	GYWIESEKNETWKLA	2.56464	GYWIESEKNETWK
1110	DENV-1-NS1	EKNETWKLARASFIE	3.90368
1111	DENV-1-NS1	NETWKLARASFIEVK	6.50831	NETWKLARASFIE
1126	DENV-1-NS1	LESEMIIPKIFGGPI	8.04733	LESEMIIPKIFGGPI
1139	DENV-1-NS1	QTAGPWHLGKLELDF	1.23345	QTAGPWHLGKLELDF
1147	DENV-1-NS1	LCEGTTVVVDEHCGN	8.79349
1148	DENV-1-NS1	EGTTVVVDEHCGNRG	7.07305	EGTTVVVDEHCGN
1150	DENV-1-NS1	VVVDEHCGNRGPSLR	3.83267	VVVDEHCGNRGPSLR
1153	DENV-1-NS1	CGNRGPSLRTTTVTG	9.22598	CGNRGPSLRTTTVTG
1156	DENV-1-NS1	SLRTTTVTGKIIHEW	7.12203	SLRTTTVTGKIIHEW
1158	DENV-1-NS1	TTVTGKIIHEWCCRS	2.80735	TTVTGKIIHEWCCRS
1164	DENV-1-NS1	CRSCTLPPLRFRGED	0.460491
1165	DENV-1-NS1	SCTLPPLRFRGEDGC	8.57612	SCTLPPLRFRGED
1172	DENV-1-NS1	CWYGMEIRPVKEKEE	4.02764	CWYGMEIRPVKEKEE
1182	DENV-1/2-NS1	MVSAGSGSGSGDSGC	1.40368
1186	DENV-2-NS1	GSGDSGCIVSWKNKE	5.50351
1193	DENV-2-NS1	ELKCGSGIFITDNVH	9.27641
1194	DENV-2-NS1	KCGSGIFITDNVHTW	5.46832
1195	DENV-2-NS1	GSGIFITDNVHTWTE	10.7022	GSGIFITDNVH
1206	DENV-2-NS1	SPSKLASAIQKAHEE	15.6336
1207	DENV-2-NS1	SKLASAIQKAHEEGI	14.478
1208	DENV-2-NS1	LASAIQKAHEEGICG	13.2149
1209	DENV-2-NS1	SAIQKAHEEGICGIR	12.4035
1210	DENV-2-NS1	IQKAHEEGICGIRSV	11.5318
1211	DENV-2-NS1	KAHEEGICGIRSVTR	3.69616
1212	DENV-2-NS1	HEEGICGIRSVTRLE	7.65757	HEE
1213	DENV-2-NS1	EGICGIRSVTRLENL	12.0122
1214	DENV-2-NS1	ICGIRSVTRLENLMW	1.40368	ICGIRSVTRLENL
1221	DENV-2-NS1	WKQITPELNHILSEN	10.4768
1222	DENV-2-NS1	QITPELNHILSENEV	9.92904
1223	DENV-2-NS1	TPELNHILSENEVKL	9.35156
1224	DENV-2-NS1	ELNHILSENEVKLTI	12.1037
1225	DENV-2-NS1	NHILSENEVKLTIMT	13.5664
1226	DENV-2-NS1	ILSENEVKLTIMTGD	9.73574	ILSEN
1229	DENV-2-NS1	VKLTIMTGDIKGIMQ	2.30304	VKLTIMTGDIKGIMQ
1248	DENV-2-NS1	KMLSTESHNQTFLID	2.96079	KMLSTESHNQTFLID
1258	DENV-2-NS1	ECPNTNRAWNSLEVE	11.1373	ECPNTNRAWNSLEVE
1263	DENV-2-NS1	SLEVEDYGFGVFTTN	13.5217
1264	DENV-2-NS1	EVEDYGFGVFTTNIW	13.3303
1265	DENV-2-NS1	EDYGFGVFTTNIWLK	9.04129
1266	DENV-2-NS1	YGFGVFTTNIWLKLR	8.49487	YGFGVFTTN
1268	DENV-2-NS1	VFTTNIWLKLREKQD	12.8019
1269	DENV-2-NS1	TTNIWLKLREKQDVF	8.07402
1270	DENV-2-NS1	NIWLKLREKQDVFCD	3.90141
1271	DENV-2-NS1	WLKLREKQDVFCDSK	7.51205	WLKLREKQD
1284	DENV-2-NS1	VHADMGYWIESALND	2.99814	VHADMGYWIESALND
1319	DENV-2-NS1	TAGPWHLGKLEMDFD	6.26742	TAGPWHLGKLEMDFD
1322	DENV-2-NS1	LGKLEMDFDFCEGTT	3.61553	LGKLEMDFDFCEGTT
1325	DENV-2-NS1	DFDFCEGTTVVVTED	11.3735
1326	DENV-2-NS1	DFCEGTTVVVTEDCE	11.5772
1327	DENV-2-NS1	CEGTTVVVTEDCEKR	11.299	CEGTTVVVTED
1329	DENV-2-NS1	TVVVTEDCEKRGPSL	2.19616
1330	DENV-2-NS1	VVTEDCEKRGPSLRT	11.6438	VVTEDCEKRGPSL
1337	DENV-2-NS1	TTTASGKLITEWCCR	8.37328
1338	DENV-2-NS1	TASGKLITEWCCRSC	3.19616	TASGKLITEWCCR
1352	DENV-2-NS1	WYGMEIRPLKEKEEN	4.41486	WYGMEIRPLKEKEEN
1363	DENV-2/3-NS1	AGSGSGSGDMGCVIN	3.13339
1372	DENV-3-NS1	KELKCGSGIFVTNEV	10.492
1373	DENV-3-NS1	LKCGSGIFVTNEVHT	11.5171
1374	DENV-3-NS1	CGSGIFVTNEVHTWT	10.335
1375	DENV-3-NS1	SGIFVTNEVHTWTEQ	11.0062
1376	DENV-3-NS1	IFVTNEVHTWTEQYK	9.82079
1377	DENV-3-NS1	VTNEVHTWTEQYKFQ	11.3442
1378	DENV-3-NS1	NEVHTWTEQYKFQAD	2.69616	NEV
1397	DENV-3-NS1	TRMENLLWKQIANEL	12.0764
1398	DENV-3-NS1	MENLLWKQIANELNY	10.2937
1399	DENV-3-NS1	NLLWKQIANELNYIL	4.57443	NLLWKQIANEL
1401	DENV-3-NS1	KQIANELNYILWENN	5.93878
1402	DENV-3-NS1	IANELNYILWENNIK	9.52127	IANELNYILWENN
1406	DENV-3-NS1	LWENNIKLTVVVGDI	7.81854	LWENNIKLTVVVGDI
1423	DENV-3-NS1	YSWKTWGKAKIVTAE	10.5912
1424	DENV-3-NS1	WKTWGKAKIVTAETQ	14.7072
1425	DENV-3-NS1	TWGKAKIVTAETQNS	12.1658
1426	DENV-3-NS1	GKAKIVTAETQNSSF	12.902
1427	DENV-3-NS1	AKIVTAETQNSSFII	9.6659
1428	DENV-3-NS1	IVTAETQNSSFIIDG	13.3313	IVTAE
1438	DENV-3-NS1	CPSASRAWNVWEVED	4.02764	CPSASRAWNVWEVED
1443	DENV-3-NS1	WEVEDYGFGVFTTNI	12.4031
1444	DENV-3-NS1	VEDYGFGVFTTNIWL	9.38249
1445	DENV-3-NS1	DYGFGVFTTNIWLKL	8.34909
1446	DENV-3-NS1	GFGVFTTNIWLKLRE	9.34325
1447	DENV-3-NS1	GVFTTNIWLKLREVY	3.66546
1448	DENV-3-NS1	FTTNIWLKLREVYTQ	9.25571
1449	DENV-3-NS1	TNIWLKLREVYTQLC	2.90368	TNI
1451	DENV-3-NS1	LKLREVYTQLCDHRL	2.56464	LKLREVYTQLCDHRL
1455	DENV-3-NS1	QLCDHRLMSAAVKDE	8.35175
1456	DENV-3-NS1	CDHRLMSAAVKDERA	10.1637	CDHRLMSAAVKDE
1458	DENV-3-NS1	LMSAAVKDERAVHAD	7.28445	LMSAAVKDERAVHAD
1485	DENV-3-NS1	LESDMIIPKSLAGPI	10.9061	LESDMIIPKSLAGPI
1498	DENV-3-NS1	QTAGPWHLGKLELDF	0.382008
1499	DENV-3-NS1	AGPWHLGKLELDFNY	9.98535	AGPWHLGKLELDF
1501	DENV-3-NS1	HLGKLELDFNYCEGT	3.63339	HLGKLELDFNYCEGT
1504	DENV-3-NS1	LDFNYCEGTTVVITE	8.43078
1505	DENV-3-NS1	FNYCEGTTVVITENC	14.1497
1506	DENV-3-NS1	YCEGTTVVITENCGT	13.5616
1507	DENV-3-NS1	EGTTVVITENCGTRG	13.1999
1508	DENV-3-NS1	TTVVITENCGTRGPS	9.9144
1509	DENV-3-NS1	VVITENCGTRGPSLR	8.32955	VVITE
1515	DENV-3-NS1	SLRTTTVSGKLIHEW	2.40368
1516	DENV-3-NS1	RTTTVSGKLIHEWCC	2.40368	RTTTVSGKLIHEW
1524	DENV-3-NS1	SCTLPPLRYMGEDGC	7.64002	SCTLPPLRYMGEDGC
1526	DENV-3-NS1	PPLRYMGEDGCWYGM	3.83267	PPLRYMGEDGCWYGM
1529	DENV-3-NS1	GEDGCWYGMEIRPIS	8.05927	GEDGCWYGMEIRPIS
1531	DENV-3-NS1	CWYGMEIRPISEKEE	3.40368	CWYGMEIRPISEKEE
1541	DENV-3/4-NS1	LVSAGSGSGSGDMGC	8.16534
1545	DENV-4-NS1	GSGDMGCVVSWSGRE	8.43073
1549	DENV-4-NS1	VSWSGRELKCGSGIF	3.06464	VSWSGRELKCGSGIF
1552	DENV-4-NS1	ELKCGSGIFVVDNVH	10.8051
1553	DENV-4-NS1	KCGSGIFVVDNVHTW	11.9196
1554	DENV-4-NS1	GSGIFVVDNVHTWTE	11.6047
1555	DENV-4-NS1	GIFVVDNVHTWTEQY	8.69351
1556	DENV-4-NS1	FVVDNVHTWTEQYKF	6.51566
1557	DENV-4-NS1	VDNVHTWTEQYKFQP	11.7646	VDNVH
1576	DENV-4-NS1	TTRLENVMWKQITNE	11.9432
1577	DENV-4-NS1	RLENVMWKQITNELN	10.218
1578	DENV-4-NS1	ENVMWKQITNELNYV	8.28524
1579	DENV-4-NS1	VMWKQITNELNYVLW	8.74362	VMWKQITNE
1581	DENV-4-NS1	QITNELNYVLWEGGH	7.65351	QITNELNYVLWEGGH
1585	DENV-4-NS1	VLWEGGHDLTVVAGD	8.92521
1586	DENV-4-NS1	WEGGHDLTVVAGDVK	8.64709	WEGGHDLTVVAGD
1607	DENV-4-NS1	KIFTPEARNSTFLID	7.04865	KIFTPEARNSTFLID
1609	DENV-4-NS1	PEARNSTFLIDGPDT	2.69616	PEARNSTFLIDGPDT
1617	DENV-4-NS1	ECPNERRAWNSFEVE	10.2547	ECPNERRAWNSFEVE
1620	DENV-4-NS1	RAWNSFEVEDYGFGM	0.408248	RAWNSFEVEDYGFGM
1628	DENV-4-NS1	TTNIWMKFREGSSEV	8.62021
1629	DENV-4-NS1	NIWMKFREGSSEVCD	11.3016
1630	DENV-4-NS1	WMKFREGSSEVCDHR	9.11009
1631	DENV-4-NS1	KFREGSSEVCDHRLM	3.2539	KFREGSSEV
1640	DENV-4-NS1	IKDQKAVHADMGYWI	3.48864	IKDQKAVHADMGYWI
1646	DENV-4-NS1	YWIESSKNQTWQIER	2.19616	YWIESSKNQTWQIER
1649	DENV-4-NS1	KNQTWQIERASLIEV	10.2583	KNQTWQIERASLIEV
1658	DENV-4-NS1	LWPKTHTLWSNGVLE	3.78112	LWPKTHTLWSNGVLE
1660	DENV-4-NS1	THTLWSNGVLESQML	10.9686	THTLWSNGVLESQML
1664	DENV-4-NS1	VLESQMLIPKSYAGP	9.52986	VLESQMLIPKSYAGP
1677	DENV-4-NS1	TQTVGPWHLGKLEID	10.5752
1678	DENV-4-NS1	TVGPWHLGKLEIDFG	6.63745	TVGPWHLGKLEID
1684	DENV-4-NS1	DFGECPGTTVTIQEN	10.1693
1685	DENV-4-NS1	GECPGTTVTIQENCD	10.6622
1686	DENV-4-NS1	CPGTTVTIQENCDHR	10.2394	CPGTTVTIQEN
1688	DENV-4-NS1	TVTIQENCDHRGPSL	2.40368	TVTIQENCDHRGPSL
1703	DENV-4-NS1	RSCTMPPLRFLGEDG	3.80735	RSCTMPPLRFLGEDG
1710	DENV-4-NS1	GCWYGMEIRPLSEKE	3.06464
1711	DENV-4-NS1	WYGMEIRPLSEKEEN	3.92587	WYGMEIRPLSEKE
1719	DENV-4-ZIKV-NS1	VKSQVTAGSGSGSGD	2.90368
1722	DENV-4-ZIKV-NS1	AGSGSGSGDVGCSVD	8.88445
1726	ZIKV-NS1	DVGCSVDFSKKETRC	3.85712	DVGCSVDFSKKETRC
1732	ZIKV-NS1	TRCGTGVFVYNDVEA	6.99562
1733	ZIKV-NS1	CGTGVFVYNDVEAWR	6.21933
1734	ZIKV-NS1	TGVFVYNDVEAWRDR	8.53525
1735	ZIKV-NS1	VFVYNDVEAWRDRYK	3.63339
1736	ZIKV-NS1	VYNDVEAWRDRYKYH	10.0697
1737	ZIKV-NS1	NDVEAWRDRYKYHPD	3.56464	NDVEA
1744	ZIKV-NS1	DSPRRLAAAVKQAWE	8.52154
1745	ZIKV-NS1	PRRLAAAVKQAWEDG	8.14929
1746	ZIKV-NS1	RLAAAVKQAWEDGIC	3.13576	RLAAAVKQAWE
1749	ZIKV-NS1	KQAWEDGICGISSVS	11.9994
1750	ZIKV-NS1	AWEDGICGISSVSRM	9.29535
1751	ZIKV-NS1	EDGICGISSVSRMEN	12.6395
1752	ZIKV-NS1	GICGISSVSRMENIM	13.4704
1753	ZIKV-NS1	CGISSVSRMENIMWR	4.0084
1754	ZIKV-NS1	ISSVSRMENIMWRSV	10.692	ISSVS
1756	ZIKV-NS1	SRMENIMWRSVEGEL	9.61448
1757	ZIKV-NS1	MENIMWRSVEGELNA	9.37881
1758	ZIKV-NS1	NIMWRSVEGELNAIL	9.2799	NIMWRSVEGEL
1760	ZIKV-NS1	RSVEGELNAILEENG	10.686
1761	ZIKV-NS1	VEGELNAILEENGVQ	9.36064
1762	ZIKV-NS1	GELNAILEENGVQLT	11.9977
1763	ZIKV-NS1	LNAILEENGVQLTVV	9.6023	LNAILEENG
1765	ZIKV-NS1	LEENGVQLTVVVGSV	3.63339	LEENGVQLTVVVGSV
1774	ZIKV-NS1	MWRGPQRLPVPVNEL	7.79599	MWRGPQRLPVPVNEL
1776	ZIKV-NS1	PQRLPVPVNELPHGW	2.56464	PQRLPVPVNELPHGW
1790	ZIKV-NS1	TNNSFVVDGDTLKEC	6.06741	TNNSFVVDGDTLKEC
1798	ZIKV-NS1	LKHRAWNSFLVEDHG	7.08848	LKHRAWNSFLVEDHG
1802	ZIKV-NS1	FLVEDHGFGVFHTSV	9.24619	FLVEDHGFGVFHTSV
1807	ZIKV-NS1	FHTSVWLKVREDYSL	6.9795	FHTSVWLKVREDYSL
1822	ZIKV-NS1	AVHSDLGYWIESEKN	3.19616	AVHSDLGYWIESEKN
1824	ZIKV-NS1	DLGYWIESEKNDTWR	3.35712	DLGYWIESEKNDTWR
1828	ZIKV-NS1	EKNDTWRLKRAHLIE	8.64357	EKNDTWRLKRAHLIE
1831	ZIKV-NS1	RLKRAHLIEMKTCEW	2.19616	RLKRAHLIEMKTCEW
1836	ZIKV-NS1	KTCEWPKSHTLWTDG	3.83267	KTCEWPKSHTLWTDG
1843	ZIKV-NS1	GIEESDLIIPKSLAG	8.06125	GIEESDLIIPKSLAG
1857	ZIKV-NS1	QMKGPWHSEELEIRF	3.06464	QMKGPWHSEELEIRF
1863	ZIKV-NS1	IRFEECPGTKVHVEE	5.46832	IRFEECPGTKVHVEE
1882	ZIKV-NS1	CRECTMPPLSFRAKD	3.52764	CRECTMPPLSFRAKD
1883	ZIKV-NS1	ECTMPPLSFRAKDGC	6.00351	ECTMPPLSFRAKD

## Sheet: D3-D4 - Tabela 1
Peptide code	Virus-Protein	Peptides sequence	Intensity	Epitopes sequence	Virus-Protein	Peptides	Epitopes
8	DENV-1-E	NRDFVEGLSGATWVD	1.4428		DENV-1-E	28	11
9	DENV-1-E	DFVEGLSGATWVDVV	5.71555		DENV-2-E	36	13
10	DENV-1-E	VEGLSGATWVDVVLE	4.54364		DENV-3-E	37	14
11	DENV-1-E	GLSGATWVDVVLEHG	3.52449		DENV-4-E	41	16
12	DENV-1-E	SGATWVDVVLEHGSC	5.0203		ZIKV-E	31	20
13	DENV-1-E	ATWVDVVLEHGSCVT	3.31316		DENV-1-NS1	14	5
14	DENV-1-E	WVDVVLEHGSCVTTM	1.81234	WVD	DENV-2-NS1	21	13
89	DENV-1-E	TSEIQLTDYGALTLD	0.60959		DENV-3-NS1	12	8
90	DENV-1-E	EIQLTDYGALTLDCS	1.18538	EIQLTDYGALTLD	DENV-4-NS1	17	11
93	DENV-1-E	YGALTLDCSPRTGLD	0.865147	YGALTLDCSPRTGLD	ZIKV-NS1	27	15
96	DENV-1-E	DCSPRTGLDFNEMVL	1.09636		TOTAL	264	126
97	DENV-1-E	SPRTGLDFNEMVLLT	3.13937
98	DENV-1-E	RTGLDFNEMVLLTMK	2.09205
99	DENV-1-E	GLDFNEMVLLTMKEK	2.40573	GLDFNEMVLLTMK
105	DENV-1-E	KEKSWLVHKQWFLDL	0.766739	KEKSWLVHKQWFLDL
115	DENV-1-E	SGASTSQETWNRQDL	0.384037	SGASTSQETWNRQDL
123	DENV-1-E	VTFKTAHAKKQEVVV	4.94753
124	DENV-1-E	FKTAHAKKQEVVVLG	3.25983
125	DENV-1-E	TAHAKKQEVVVLGSQ	3.56706
126	DENV-1-E	HAKKQEVVVLGSQEG	3.86663
127	DENV-1-E	KKQEVVVLGSQEGAM	1.95921
128	DENV-1-E	QEVVVLGSQEGAMHT	3.22482	QEVVV
168	DENV-1-E	GTDAPCKIPFSTQDE	0.829952	GTDAPCKIPFSTQDE
181	DENV-1-E	ANPIVTDKEKPVNIE	3.49564	ANPIVTDKEKPVNIE
185	DENV-1-E	EKPVNIETEPPFGES	4.86109
186	DENV-1-E	PVNIETEPPFGESYI	4.83836
187	DENV-1-E	NIETEPPFGESYIVV	0.130681	NIETEPPFGES
189	DENV-1-E	EPPFGESYIVVGAGE	0.546825	EPPFGESYIVVGAGE
205	DENV-2-E	RCIGISNRDFVEGVS	1.5032	RCIGISNRDFVEGVS
208	DENV-2-E	NRDFVEGVSGGSWVD	2.16577
209	DENV-2-E	DFVEGVSGGSWVDIV	5.86943
210	DENV-2-E	VEGVSGGSWVDIVLE	3.40493
211	DENV-2-E	GVSGGSWVDIVLEHG	3.21095
212	DENV-2-E	SGGSWVDIVLEHGSC	3.79693
213	DENV-2-E	GSWVDIVLEHGSCVT	3.19091
214	DENV-2-E	WVDIVLEHGSCVTTM	2.55242	WVD
222	DENV-2-E	KNKPTLDFELIKTEA	0.547678	KNKPTLDFELIKTEA
232	DENV-2-E	LRKYCIEAKLTNTTT	2.14104
233	DENV-2-E	KYCIEAKLTNTTTES	1.63609	KYCIEAKLTNTTT
239	DENV-2-E	TESRCPTQGEPSLNE	4.10975
240	DENV-2-E	SRCPTQGEPSLNEEQ	4.24116
241	DENV-2-E	CPTQGEPSLNEEQDK	3.74806
242	DENV-2-E	TQGEPSLNEEQDKRF	3.01667	TQGEPSLNE
278	DENV-2-E	EHAVGNDTGKHGKEI	0.851349	EHAVGNDTGKHGKEI
296	DENV-2-E	ECSPRTGLDFNEMVL	2.76971
297	DENV-2-E	SPRTGLDFNEMVLLQ	3.16899
298	DENV-2-E	RTGLDFNEMVLLQME	4.44472
299	DENV-2-E	GLDFNEMVLLQMEDK	3.60768
300	DENV-2-E	DFNEMVLLQMEDKAW	1.49515
301	DENV-2-E	NEMVLLQMEDKAWLV	1.62705	NEMVL
305	DENV-2-E	EDKAWLVHRQWFLDL	0.669839	EDKAWLVHRQWFLDL
310	DENV-2-E	WFLDLPLPWLPGADT	0.114104	WFLDLPLPWLPGADT
313	DENV-2-E	LPWLPGADTQGSNWI	0.0395012	LPWLPGADTQGSNWI
316	DENV-2-E	ADTQGSNWIQKETLV	4.36935
317	DENV-2-E	TQGSNWIQKETLVTF	3.07197
318	DENV-2-E	GSNWIQKETLVTFKN	2.01788
319	DENV-2-E	NWIQKETLVTFKNPH	0.720786	NWIQKETLV
368	DENV-2-E	GDGSPCKIPFEITDL	0.565921	GDGSPCKIPFEITDL
381	DENV-2-E	VNPIVTEKDSPVNIE	5.84051
382	DENV-2-E	PIVTEKDSPVNIEAE	3.71305
383	DENV-2-E	VTEKDSPVNIEAEPP	4.85194
384	DENV-2-E	EKDSPVNIEAEPPFG	3.68854
385	DENV-2-E	DSPVNIEAEPPFGDS	4.56846
386	DENV-2-E	PVNIEAEPPFGDSYI	4.998	PVNIE
404	DENV-3-E	GMRCVGVGNRDFVEG	0.799196	GMRCVGVGNRDFVEG
408	DENV-3-E	NRDFVEGLSGATWVD	0.685854
409	DENV-3-E	DFVEGLSGATWVDVV	1.71775
410	DENV-3-E	VEGLSGATWVDVVLE	1.94689
411	DENV-3-E	GLSGATWVDVVLEHG	4.69685
412	DENV-3-E	SGATWVDVVLEHGGC	4.14415
413	DENV-3-E	ATWVDVVLEHGGCVT	3.83021
414	DENV-3-E	WVDVVLEHGGCVTTM	2.02255	WVD
419	DENV-3-E	CVTTMAKNKPTLDIE	0.193278
420	DENV-3-E	TTMAKNKPTLDIELQ	1.62187	TTMAKNKPTLDIE
438	DENV-3-E	ITTDSRCPTQGEAVL	1.29872
439	DENV-3-E	TDSRCPTQGEAVLPE	2.35319
440	DENV-3-E	SRCPTQGEAVLPEEQ	3.34977
441	DENV-3-E	CPTQGEAVLPEEQDQ	3.91756
442	DENV-3-E	TQGEAVLPEEQDQNY	1.58086
443	DENV-3-E	GEAVLPEEQDQNYVC	1.89013	GEAVL
460	DENV-3-E	SLVTCAKFQCLEPIE	2.63713	SLVTCAKFQCLEPIE
489	DENV-3-E	EAILPEYGTLGLECS	3.85525	EAILPEYGTLGLECS
492	DENV-3-E	YGTLGLECSPRTGLD	0.148591	YGTLGLECSPRTGLD
496	DENV-3-E	SPRTGLDFNEMILLT	1.38175	SPRTGLDFNEMILLT
504	DENV-3-E	KNKAWMVHRQWFFDL	0.819682
505	DENV-3-E	KAWMVHRQWFFDLPL	1.12708	KAWMVHRQWFFDL
522	DENV-3-E	VTFKNAHAKKQEVVV	4.88786
523	DENV-3-E	FKNAHAKKQEVVVLG	2.47548
524	DENV-3-E	NAHAKKQEVVVLGSQ	2.91535
525	DENV-3-E	HAKKQEVVVLGSQEG	4.22415
526	DENV-3-E	KKQEVVVLGSQEGAM	1.7974
527	DENV-3-E	QEVVVLGSQEGAMHT	3.5004	QEVVV
567	DENV-3-E	GEDAPCKIPFSTEDG	0.402071	GEDAPCKIPFSTEDG
579	DENV-3-E	ITANPVVTKKEEPVN	0.957752	ITANPVVTKKEEPVN
580	DENV-3-E	ANPVVTKKEEPVNIE	5.98268
581	DENV-3-E	PVVTKKEEPVNIEAE	5.95116
582	DENV-3-E	VTKKEEPVNIEAEPP	5.34103
583	DENV-3-E	KKEEPVNIEAEPPFG	4.53373
584	DENV-3-E	EEPVNIEAEPPFGES	4.78547
585	DENV-3-E	PVNIEAEPPFGESNI	5.80835	PVNIE
588	DENV-3-E	EPPFGESNIVIGIGD	1.2523	EPPFGESNIVIGIGD
607	DENV-4-E	NRDFVEGVSGGAWVD	2.72601
608	DENV-4-E	DFVEGVSGGAWVDLV	4.73666
609	DENV-4-E	VEGVSGGAWVDLVLE	3.36799
610	DENV-4-E	GVSGGAWVDLVLEHG	2.59269
611	DENV-4-E	SGGAWVDLVLEHGGC	4.58215
612	DENV-4-E	GAWVDLVLEHGGCVT	3.03209
613	DENV-4-E	WVDLVLEHGGCVTTM	2.13521	WVD
618	DENV-4-E	CVTTMAQGKPTLDFE	0.453905
619	DENV-4-E	TTMAQGKPTLDFELT	2.5406
620	DENV-4-E	MAQGKPTLDFELTKT	1.5149	MAQGKPTLDFE
629	DENV-4-E	EVALLRTYCIEALIS	0.384037
630	DENV-4-E	ALLRTYCIEALISNI	1.85338	ALLRTYCIEALIS
642	DENV-4-E	GEPYLKEEQDQQYIC	1.182	GEPYLKEEQDQQYIC
646	DENV-4-E	QDQQYICRRDVVDRG	0.10959	QDQQYICRRDVVDRG
663	DENV-4-E	SCSGKITGNLVQIEN	0.374847
664	DENV-4-E	SGKITGNLVQIENLE	2.17126	SGKITGNLVQIEN
668	DENV-4-E	VQIENLEYTVVVTVH	2.33256	VQIENLEYTVVVTVH
673	DENV-4-E	VVTVHNGDTHAVGND	0.552249	VVTVHNGDTHAVGND
685	DENV-4-E	ITPRSPSVEVKLPDY	0.884037	ITPRSPSVEVKLPDY
688	DENV-4-E	SVEVKLPDYGELTLD	1.5096
689	DENV-4-E	EVKLPDYGELTLDCE	3.69841
690	DENV-4-E	KLPDYGELTLDCEPR	2.20196	KLPDYGELTLD
692	DENV-4-E	YGELTLDCEPRSGID	1.00801
693	DENV-4-E	ELTLDCEPRSGIDFN	0.552083
694	DENV-4-E	TLDCEPRSGIDFNEM	0.895999	TLDCEPRSGID
704	DENV-4-E	KKKTWLVHKQWFLDL	0.570974
705	DENV-4-E	KTWLVHKQWFLDLPL	0.715038	KTWLVHKQWFLDL
725	DENV-4-E	HAKRQDVTVLGSQEG	1.96114
726	DENV-4-E	KRQDVTVLGSQEGAM	0.478073
727	DENV-4-E	QDVTVLGSQEGAMHS	3.4393	QDVTVLGSQEG
731	DENV-4-E	QEGAMHSALAGATEV	3.21305
732	DENV-4-E	GAMHSALAGATEVDS	3.49083
733	DENV-4-E	MHSALAGATEVDSGD	3.52227
734	DENV-4-E	SALAGATEVDSGDGN	2.82511	SALAGATEV
772	DENV-4-E	EIRDVNKEKVVGRVI	1.37021	EIRDVNKEKVVGRVI
780	DENV-4-E	ATPLAENTNSVTNIE	6.24328
781	DENV-4-E	PLAENTNSVTNIELE	6.55205
782	DENV-4-E	AENTNSVTNIELEPP	7.03377
783	DENV-4-E	NTNSVTNIELEPPFG	6.0034
784	DENV-4-E	NSVTNIELEPPFGDS	4.89863
785	DENV-4-E	VTNIELEPPFGDSYI	3.53068	VTNIE
802	ZIKV-E	GSGMRCIGVSNRDFV	1.8408
803	ZIKV-E	GMRCIGVSNRDFVEG	2.76789
807	ZIKV-E	NRDFVEGMSGGTWVD	0.486044
808	ZIKV-E	DFVEGMSGGTWVDVV	3.21638
809	ZIKV-E	VEGMSGGTWVDVVLE	2.99442
810	ZIKV-E	GMSGGTWVDVVLEHG	4.09207
811	ZIKV-E	SGGTWVDVVLEHGGC	3.58541
812	ZIKV-E	GTWVDVVLEHGGCVT	2.94538
813	ZIKV-E	WVDVVLEHGGCVTVM	1.86731	WVD
821	ZIKV-E	QDKPTVDIELVTTTV	0.412515	QDKPTVDIELVTTTV
823	ZIKV-E	TVDIELVTTTVSNMA	0.160307	TVDIELVTTTVSNMA
825	ZIKV-E	ELVTTTVSNMAEVRS	3.83397	ELVTTTVSNMAEVRS
830	ZIKV-E	AEVRSYCYEASISDM	0.874847	AEVRSYCYEASISDM
832	ZIKV-E	SYCYEASISDMASDS	1.1704	SYCYEASISDMASDS
838	ZIKV-E	SDSRCPTQGEAYLDK	0.122826	SDSRCPTQGEAYLDK
840	ZIKV-E	CPTQGEAYLDKQSDT	0.648591	CPTQGEAYLDKQSDT
842	ZIKV-E	GEAYLDKQSDTQYVC	2.71792	GEAYLDKQSDTQYVC
845	ZIKV-E	KQSDTQYVCKRTLVD	0.957752	KQSDTQYVCKRTLVD
866	ZIKV-E	TGKSIQPENLEYRIM	2.93514	TGKSIQPENLEYRIM
867	ZIKV-E	KSIQPENLEYRIMLS	1.29421	AEATLGGFGSLGLDC
891	ZIKV-E	AEATLGGFGSLGLDC	1.34896
893	ZIKV-E	LGGFGSLGLDCEPRT	0.336873	LGGFGSLGLDCEPRT
896	ZIKV-E	LGLDCEPRTGLDFSD	0.00875836	LGLDCEPRTGLDFSD
900	ZIKV-E	TGLDFSDLYYLTMNN	0.679555	TGLDFSDLYYLTMNN
919	ZIKV-E	GTPHWNNKEALVEFK	0.330274	GTPHWNNKEALVEFK
923	ZIKV-E	EALVEFKDAHAKRQT	1.44755	EALVEFKDAHAKRQT
933	ZIKV-E	SQEGAVHTALAGALE	0.532103	SQEGAVHTALAGALE
935	ZIKV-E	AVHTALAGALEAEMD	0.35611	AVHTALAGALEAEMD
987	ZIKV-E	STENSKMMLELDPPF	1.22546
988	ZIKV-E	ENSKMMLELDPPFGD	2.7786
989	ZIKV-E	SKMMLELDPPFGDSY	0.360557	SKMMLELDPPF
1043	DENV-1-NS1	ISNELNHILLENDMK	0.622826	ISNELNHILLENDMK
1045	DENV-1-NS1	LNHILLENDMKFTVV	2.28987	LNHILLENDMKFTVV
1072	DENV-1-NS1	QNTTFIIDGPDTPEC	0.616238
1073	DENV-1-NS1	TTFIIDGPDTPECPD	0.428305	TTFIIDGPDTPEC
1079	DENV-1-NS1	CPDGQRAWNIWEVED	1.20924
1080	DENV-1-NS1	DGQRAWNIWEVEDYG	0.0246276
1083	DENV-1-NS1	NIWEVEDYGFGVFTT	0.307956
1084	DENV-1-NS1	WEVEDYGFGVFTTNI	0.609278	WEVEDYGFGVFTTNI
1139	DENV-1-NS1	QTAGPWHLGKLELDF	1.42671
1140	DENV-1-NS1	AGPWHLGKLELDFDL	0.149931
1141	DENV-1-NS1	PWHLGKLELDFDLCE	0.0187601
1142	DENV-1-NS1	HLGKLELDFDLCEGT	1.13161
1143	DENV-1-NS1	GKLELDFDLCEGTTV	0.613488
1144	DENV-1-NS1	LELDFDLCEGTTVVV	0.589269	LELDF
1193	DENV-2-NS1	ELKCGSGIFITDNVH	1.16114	ELKCGSGIFITDNVH
1195	DENV-2-NS1	GSGIFITDNVHTWTE	1.41967	GSGIFITDNVHTWTE
1206	DENV-2-NS1	SPSKLASAIQKAHEE	0.148591	SPSKLASAIQKAHEE
1221	DENV-2-NS1	WKQITPELNHILSEN	0.679555	WKQITPELNHILSEN
1224	DENV-2-NS1	ELNHILSENEVKLTI	1.04564
1225	DENV-2-NS1	NHILSENEVKLTIMT	1.11045	NHILSENEVKLTI
1259	DENV-2-NS1	PNTNRAWNSLEVEDY	0.126117
1260	DENV-2-NS1	TNRAWNSLEVEDYGF	0.967701	TNRAWNSLEVEDY
1263	DENV-2-NS1	SLEVEDYGFGVFTTN	0.642236
1264	DENV-2-NS1	EVEDYGFGVFTTNIW	0.0961065	EVEDYGFGVFTTN
1270	DENV-2-NS1	NIWLKLREKQDVFCD	1.42174	NIWLKLREKQDVFCD
1284	DENV-2-NS1	VHADMGYWIESALND	0.0946305	VHADMGYWIESALND
1301	DENV-2-NS1	SHTLWSNGVLESEMV	0.629354	SHTLWSNGVLESEMV
1307	DENV-2-NS1	EMVIPKNFAGPVSQH	1.96807	EMVIPKNFAGPVSQH
1320	DENV-2-NS1	GPWHLGKLEMDFDFC	2.00355
1321	DENV-2-NS1	WHLGKLEMDFDFCEG	1.76644
1322	DENV-2-NS1	LGKLEMDFDFCEGTT	0.976219
1323	DENV-2-NS1	KLEMDFDFCEGTTVV	0.378499
1324	DENV-2-NS1	EMDFDFCEGTTVVVT	0.461862	EMDFDFC
1345	DENV-2-NS1	CTLPPLRYRGEDGCW	0.209244	CTLPPLRYRGEDGCW
1358	DENV-2-NS1	EENLVNSLVTAGSGS	1.5832
1360	DENV-2/3-NS1	VNSLVTAGSGSGSGD	0.068359
1392	DENV-3-NS1	ENGVCGIRSTTRMEN	1.98981	ENGVCGIRSTTRMEN
1430	DENV-3-NS1	ETQNSSFIIDGPNTP	0.492035
1431	DENV-3-NS1	QNSSFIIDGPNTPEC	0.0952675	QNSSFIIDGPNTP
1438	DENV-3-NS1	CPSASRAWNVWEVED	2.01086
1439	DENV-3-NS1	SASRAWNVWEVEDYG	0.86084	SASRAWNVWEVED
1442	DENV-3-NS1	NVWEVEDYGFGVFTT	0.223834
1443	DENV-3-NS1	WEVEDYGFGVFTTNI	1.18461	WEVEDYGFGVFTT
1450	DENV-3-NS1	IWLKLREVYTQLCDH	0.648591	IWLKLREVYTQLCDH
1498	DENV-3-NS1	QTAGPWHLGKLELDF	0.568184	QTAGPWHLGKLELDF
1501	DENV-3-NS1	HLGKLELDFNYCEGT	1.82088
1502	DENV-3-NS1	GKLELDFNYCEGTTV	0.185592	GKLELDFNYCEGT
1516	DENV-3-NS1	RTTTVSGKLIHEWCC	0.622826	RTTTVSGKLIHEWCC
1551	DENV-4-NS1	GRELKCGSGIFVVDN	0.726489
1552	DENV-4-NS1	ELKCGSGIFVVDNVH	2.9949
1553	DENV-4-NS1	KCGSGIFVVDNVHTW	4.44858
1554	DENV-4-NS1	GSGIFVVDNVHTWTE	1.78707	GSGIFVVDN
1557	DENV-4-NS1	VDNVHTWTEQYKFQP	3.43479	VDNVHTWTEQYKFQP
1578	DENV-4-NS1	ENVMWKQITNELNYV	0.278901	ENVMWKQITNELNYV
1582	DENV-4-NS1	TNELNYVLWEGGHDL	1.91123	TNELNYVLWEGGHDL
1609	DENV-4-NS1	PEARNSTFLIDGPDT	1.82535	PEARNSTFLIDGPDT
1623	DENV-4-NS1	EVEDYGFGMFTTNIW	2.04926	EVEDYGFGMFTTNIW
1629	DENV-4-NS1	NIWMKFREGSSEVCD	0.936842	NIWMKFREGSSEVCD
1677	DENV-4-NS1	TQTVGPWHLGKLEID	1.5042
1678	DENV-4-NS1	TVGPWHLGKLEIDFG	3.31811
1679	DENV-4-NS1	GPWHLGKLEIDFGEC	0.603772	GPWHLGKLEID
1695	DENV-4-NS1	LRTTTASGKLVTQWC	0.667329	LRTTTASGKLVTQWC
1703	DENV-4-NS1	RSCTMPPLRFLGEDG	1.28442
1704	DENV-4-NS1	CTMPPLRFLGEDGCW	0.369959	CTMPPLRFLGEDG
1711	DENV-4-NS1	WYGMEIRPLSEKEEN	0.161137	WYGMEIRPLSEKEEN
1721	DENV-4-ZIKV-NS1	VTAGSGSGSGDVGCS	0.374847
1722	DENV-4-ZIKV-NS1	AGSGSGSGDVGCSVD	0.232146
1733	ZIKV-NS1	CGTGVFVYNDVEAWR	0.643523	CGTGVFVYNDVEAWR
1746	ZIKV-NS1	RLAAAVKQAWEDGIC	1.21705	RLAAAVKQAWEDGIC
1758	ZIKV-NS1	NIMWRSVEGELNAIL	0.483472
1759	ZIKV-NS1	MWRSVEGELNAILEE	0.532103
1760	ZIKV-NS1	RSVEGELNAILEENG	0.19554
1761	ZIKV-NS1	VEGELNAILEENGVQ	0.10959	VEGELNAIL
1784	ZIKV-NS1	AWGKSYFVRAAKTNN	1.15175	AWGKSYFVRAAKTNN
1788	ZIKV-NS1	RAAKTNNSFVVDGDT	1.50101	RAAKTNNSFVVDGDT
1790	ZIKV-NS1	TNNSFVVDGDTLKEC	0.0223842	TNNSFVVDGDTLKEC
1793	ZIKV-NS1	VDGDTLKECPLKHRA	1.76518	VDGDTLKECPLKHRA
1807	ZIKV-NS1	FHTSVWLKVREDYSL	0.568359
1808	ZIKV-NS1	TSVWLKVREDYSLEC	1.25707
1809	ZIKV-NS1	VWLKVREDYSLECDP	2.25461	VWLKVREDYSL
1811	ZIKV-NS1	VREDYSLECDPAVIG	0.679555	VREDYSLECDPAVIG
1817	ZIKV-NS1	VIGTAVKGKEAVHSD	0.965949	VIGTAVKGKEAVHSD
1819	ZIKV-NS1	AVKGKEAVHSDLGYW	2.87386
1820	ZIKV-NS1	KGKEAVHSDLGYWIE	0.00330374	KGKEAVHSDLGYW
1823	ZIKV-NS1	HSDLGYWIESEKNDT	0.39311	HSDLGYWIESEKNDT
1839	ZIKV-NS1	KSHTLWTDGIEESDL	1.5787
1840	ZIKV-NS1	HTLWTDGIEESDLII	0.374847	HTLWTDGIEESDL
1856	ZIKV-NS1	RTQMKGPWHSEELEI	0.986044
1857	ZIKV-NS1	QMKGPWHSEELEIRF	3.03446
1858	ZIKV-NS1	KGPWHSEELEIRFEE	1.90134
1859	ZIKV-NS1	PWHSEELEIRFEECP	1.69656
1860	ZIKV-NS1	HSEELEIRFEECPGT	2.83555
1861	ZIKV-NS1	EELEIRFEECPGTKV	0.428305	EELEI
1863	ZIKV-NS1	IRFEECPGTKVHVEE	0.24333	IRFEECPGTKVHVEE

## Sheet: D5-D6 - Tabela 1
Peptide code	Virus-Protein	Peptides sequence	Intensity	Epitopes sequence	Virus-Protein	Peptides	Epitopes
7	DENV-1-E	IGNRDFVEGLSGATW	1.26477	IGNRDFVEGLSGATW	DENV-1-E	64	25
8	DENV-1-E	NRDFVEGLSGATWVD	2.09491		DENV-2-E	72	29
9	DENV-1-E	DFVEGLSGATWVDVV	3.42023		DENV-3-E	60	31
10	DENV-1-E	VEGLSGATWVDVVLE	2.257		DENV-4-E	72	27
11	DENV-1-E	GLSGATWVDVVLEHG	0.287667		ZIKV-E	62	26
12	DENV-1-E	SGATWVDVVLEHGSC	1.25304		DENV-1-NS1	62	31
13	DENV-1-E	ATWVDVVLEHGSCVT	0.372629		DENV-2-NS1	56	21
14	DENV-1-E	WVDVVLEHGSCVTTM	4.34691	WVD	DENV-3-NS1	50	25
21	DENV-1-E	MAKNKPTLDIELLKT	0.549448		DENV-4-NS1	52	23
22	DENV-1-E	KNKPTLDIELLKTEV	1.03309		ZIKV-NS1	63	25
23	DENV-1-E	KPTLDIELLKTEVTN	1.46025	KPTLDIELLKT	TOTAL	613	263
28	DENV-1-E	TEVTNPAVLRKLCIE	0.0999123	TEVTNPAVLRKLCIE
33	DENV-1-E	KLCIEAKISNTTTDS	1.00346
34	DENV-1-E	CIEAKISNTTTDSRC	3.07495
35	DENV-1-E	EAKISNTTTDSRCPT	0.359146	EAKISNTTTDS
39	DENV-1-E	TDSRCPTQGEATLVE	2.1688	TDSRCPTQGEATLVE
41	DENV-1-E	CPTQGEATLVEEQDA	2.11114	CPTQGEATLVEEQDA
45	DENV-1-E	LVEEQDANFVCRRTF	2.54457
46	DENV-1-E	EEQDANFVCRRTFVD	0.53223	EEQDANFVCRRTF
54	DENV-1-E	GWGNGCGLFGKGSLL	5.2675
55	DENV-1-E	GNGCGLFGKGSLLTC	1.59256	GNGCGLFGKGSLL
62	DENV-1-E	CAKFKCVTKLEGKIV	4.42289
63	DENV-1-E	KFKCVTKLEGKIVQY	0.27248
64	DENV-1-E	KCVTKLEGKIVQYEN	0.420965	KCVTKLEGKIV
67	DENV-1-E	EGKIVQYENLKYSVI	0.570059	EGKIVQYENLKYSVI
79	DENV-1-E	QVGNETTEHGTIATI	1.57204	QVGNETTEHGTIATI
88	DENV-1-E	APTSEIQLTDYGALT	5.27472
89	DENV-1-E	TSEIQLTDYGALTLD	6.09507
90	DENV-1-E	EIQLTDYGALTLDCS	5.21241
91	DENV-1-E	QLTDYGALTLDCSPR	4.88496
92	DENV-1-E	TDYGALTLDCSPRTG	3.58075
93	DENV-1-E	YGALTLDCSPRTGLD	3.98561	YGALT
95	DENV-1-E	TLDCSPRTGLDFNEM	1.16955	TLDCSPRTGLDFNEM
97	DENV-1-E	SPRTGLDFNEMVLLT	1.04945	SPRTGLDFNEMVLLT
111	DENV-1-E	LDLPLPWTSGASTSQ	0.208318	LDLPLPWTSGASTSQ
114	DENV-1-E	WTSGASTSQETWNRQ	1.83077
115	DENV-1-E	SGASTSQETWNRQDL	3.14519
116	DENV-1-E	ASTSQETWNRQDLLV	2.00363
117	DENV-1-E	TSQETWNRQDLLVTF	1.27425	TSQETWNRQ
127	DENV-1-E	KKQEVVVLGSQEGAM	6.30085
128	DENV-1-E	QEVVVLGSQEGAMHT	5.24623
129	DENV-1-E	VVVLGSQEGAMHTAL	6.58612
130	DENV-1-E	VLGSQEGAMHTALTG	5.08112
131	DENV-1-E	GSQEGAMHTALTGAT	5.20481
132	DENV-1-E	QEGAMHTALTGATEI	5.79721
133	DENV-1-E	GAMHTALTGATEIQT	7.29914	GAM
137	DENV-1-E	GATEIQTSGTTTIFA	0.317114	GATEIQTSGTTTIFA
150	DENV-1-E	LTLKGMSYVMCTGSF	0.302541	LTLKGMSYVMCTGSF
152	DENV-1-E	GMSYVMCTGSFKLEK	1.11374	GMSYVMCTGSFKLEK
168	DENV-1-E	GTDAPCKIPFSTQDE	1.69347	GTDAPCKIPFSTQDE
173	DENV-1-E	STQDEKGVTQNGRLI	1.7083
174	DENV-1-E	QDEKGVTQNGRLITA	1.52753
175	DENV-1-E	EKGVTQNGRLITANP	1.14993
176	DENV-1-E	GVTQNGRLITANPIV	1.81797	GVTQNGRLI
185	DENV-1-E	EKPVNIETEPPFGES	2.3159
186	DENV-1-E	PVNIETEPPFGESYI	2.50273
187	DENV-1-E	NIETEPPFGESYIVV	1.897
188	DENV-1-E	ETEPPFGESYIVVGA	0.50637
189	DENV-1-E	EPPFGESYIVVGAGE	1.79721	EPPFGESYIVVGAGE
191	DENV-1-E	GESYIVVGAGEKALK	4.74713
192	DENV-1-E	SYIVVGAGEKALKLS	0.936507
193	DENV-1-E	IVVGAGEKALKLSWF	1.65204	IVVGAGEKALK
196	DENV-1-E	EKALKLSWFKGSGSG	2.04423
197	DENV-1-E	ALKLSWFKGSGSGSG	3.77209
198	DENV-1/2-E	KLSWFKGSGSGSGMR	2.29899
199	DENV-1/2-E	SWFKGSGSGSGMRCI	0.637887
205	DENV-2-E	RCIGISNRDFVEGVS	0.241112	RCIGISNRDFVEGVS
208	DENV-2-E	NRDFVEGVSGGSWVD	2.83154
209	DENV-2-E	DFVEGVSGGSWVDIV	3.5081
210	DENV-2-E	VEGVSGGSWVDIVLE	1.87794
211	DENV-2-E	GVSGGSWVDIVLEHG	0.546665
212	DENV-2-E	SGGSWVDIVLEHGSC	0.089419
213	DENV-2-E	GSWVDIVLEHGSCVT	1.20873
214	DENV-2-E	WVDIVLEHGSCVTTM	3.15699	WVD
220	DENV-2-E	TTMAKNKPTLDFELI	5.89686
221	DENV-2-E	MAKNKPTLDFELIKT	8.20415
222	DENV-2-E	KNKPTLDFELIKTEA	5.70031
223	DENV-2-E	KPTLDFELIKTEAKQ	7.46406
224	DENV-2-E	TLDFELIKTEAKQPA	6.87024
225	DENV-2-E	DFELIKTEAKQPATL	2.94878	DFELI
228	DENV-2-E	TEAKQPATLRKYCIE	1.25276	TEAKQPATLRKYCIE
237	DENV-2-E	TNTTTESRCPTQGEP	2.10628
238	DENV-2-E	TTTESRCPTQGEPSL	0.942595
239	DENV-2-E	TESRCPTQGEPSLNE	6.66935
240	DENV-2-E	SRCPTQGEPSLNEEQ	6.33896
241	DENV-2-E	CPTQGEPSLNEEQDK	5.47013
242	DENV-2-E	TQGEPSLNEEQDKRF	4.62915
243	DENV-2-E	GEPSLNEEQDKRFIC	1.34115	GEP
246	DENV-2-E	EEQDKRFICKHSMVD	1.85646	EEQDKRFICKHSMVD
254	DENV-2-E	GWGNGCGLFGKGGIV	2.02186	GWGNGCGLFGKGGIV
256	DENV-2-E	GCGLFGKGGIVTCAM	0.224901	GCGLFGKGGIVTCAM
262	DENV-2-E	CAMFTCKKNMEGKIV	2.26493	CAMFTCKKNMEGKIV
266	DENV-2-E	NMEGKIVQPENLEYT	1.07031	NMEGKIVQPENLEYT
276	DENV-2-E	HSGEEHAVGNDTGKH	1.96039
277	DENV-2-E	GEEHAVGNDTGKHGK	0.173962
278	DENV-2-E	EHAVGNDTGKHGKEI	1.78637
279	DENV-2-E	AVGNDTGKHGKEIKI	2.66217
280	DENV-2-E	GNDTGKHGKEIKITP	1.60252	GNDTGKHG
284	DENV-2-E	KEIKITPQSSTTEAE	1.5303	KEIKITPQSSTTEAE
286	DENV-2-E	ITPQSSTTEAELTGY	2.30101	ITPQSSTTEAELTGY
295	DENV-2-E	TMECSPRTGLDFNEM	1.05466
296	DENV-2-E	ECSPRTGLDFNEMVL	0.843397
297	DENV-2-E	SPRTGLDFNEMVLLQ	0.930368
298	DENV-2-E	RTGLDFNEMVLLQME	0.317114
299	DENV-2-E	GLDFNEMVLLQMEDK	3.49677	GLDFNEM
301	DENV-2-E	NEMVLLQMEDKAWLV	1.55074	NEMVLLQMEDKAWLV
305	DENV-2-E	EDKAWLVHRQWFLDL	0.542845	EDKAWLVHRQWFLDL
310	DENV-2-E	WFLDLPLPWLPGADT	0.592461	WFLDLPLPWLPGADT
312	DENV-2-E	LPLPWLPGADTQGSN	1.66529	LPLPWLPGADTQGSN
315	DENV-2-E	PGADTQGSNWIQKET	0.0999123
316	DENV-2-E	ADTQGSNWIQKETLV	0.719199
317	DENV-2-E	TQGSNWIQKETLVTF	0.755551	TQGSNWIQKET
319	DENV-2-E	NWIQKETLVTFKNPH	0.936507	NWIQKETLVTFKNPH
327	DENV-2-E	KKQDVVVLGSQEGAM	6.2422
328	DENV-2-E	QDVVVLGSQEGAMHT	4.91657
329	DENV-2-E	VVVLGSQEGAMHTAL	7.03226
330	DENV-2-E	VLGSQEGAMHTALTG	4.20215
331	DENV-2-E	GSQEGAMHTALTGAT	4.43068
332	DENV-2-E	QEGAMHTALTGATEI	4.91577
333	DENV-2-E	GAMHTALTGATEIQM	7.31898	GAM
336	DENV-2-E	LTGATEIQMSSGNLL	1.72379
337	DENV-2-E	GATEIQMSSGNLLFT	2.12566	GATEIQMSSGNLL
370	DENV-2-E	PCKIPFEITDLEKRH	0.359146
371	DENV-2-E	KIPFEITDLEKRHVL	0.89666	KIPFEITDLEKRH
373	DENV-2-E	EITDLEKRHVLGRLI	0.936507	EITDLEKRHVLGRLI
378	DENV-2-E	LGRLITVNPIVTEKD	2.30515	LGRLITVNPIVTEKD
380	DENV-2-E	ITVNPIVTEKDSPVN	0.140444	ITVNPIVTEKDSPVN
382	DENV-2-E	PIVTEKDSPVNIEAE	1.90542	PIVTEKDSPVNIEAE
384	DENV-2-E	EKDSPVNIEAEPPFG	0.101763
385	DENV-2-E	DSPVNIEAEPPFGDS	8.15055
386	DENV-2-E	PVNIEAEPPFGDSYI	4.29155
387	DENV-2-E	NIEAEPPFGDSYIIV	1.89708
388	DENV-2-E	EAEPPFGDSYIIVGV	3.42707
389	DENV-2-E	EPPFGDSYIIVGVEP	1.83649
390	DENV-2-E	PFGDSYIIVGVEPGQ	0.708318	PFG
391	DENV-2-E	GDSYIIVGVEPGQLK	0.0999123
392	DENV-2-E	SYIIVGVEPGQLKLN	4.38488	SYIIVGVEPGQLK
397	DENV-2-E	QLKLNWFKGSGSGSG	0.699881
398	DENV-2/3-E	KLNWFKGSGSGSGMR	0.838436
399	DENV-2/3-E	NWFKGSGSGSGMRCV	0.665111
404	DENV-3-E	GMRCVGVGNRDFVEG	1.1827
407	DENV-3-E	VGNRDFVEGLSGATW	0.431311
408	DENV-3-E	NRDFVEGLSGATWVD	1.937	NRDFVEGLSGATW
411	DENV-3-E	GLSGATWVDVVLEHG	0.672702
412	DENV-3-E	SGATWVDVVLEHGGC	1.28824	SGATWVDVVLEHG
414	DENV-3-E	WVDVVLEHGGCVTTM	3.54879	WVDVVLEHGGCVTTM
420	DENV-3-E	TTMAKNKPTLDIELQ	0.173962	TTMAKNKPTLDIELQ
422	DENV-3-E	KNKPTLDIELQKTEA	0.475721
423	DENV-3-E	KPTLDIELQKTEATQ	0.716657	KPTLDIELQKTEA
425	DENV-3-E	DIELQKTEATQLATL	0.780113	DIELQKTEATQLATL
428	DENV-3-E	TEATQLATLRKLCIE	0.27248	TEATQLATLRKLCIE
431	DENV-3-E	ATLRKLCIEGKITNI	0.173962
432	DENV-3-E	LRKLCIEGKITNITT	0.119149
433	DENV-3-E	KLCIEGKITNITTDS	1.54156	KLCIEGKITNI
439	DENV-3-E	TDSRCPTQGEAVLPE	2.93246
440	DENV-3-E	SRCPTQGEAVLPEEQ	0.869691
441	DENV-3-E	CPTQGEAVLPEEQDQ	2.88876
442	DENV-3-E	TQGEAVLPEEQDQNY	0.0883328
443	DENV-3-E	GEAVLPEEQDQNYVC	0.625114
444	DENV-3-E	AVLPEEQDQNYVCKH	0.619149	AVLPE
446	DENV-3-E	EEQDQNYVCKHTYVD	2.14872	HTYVDRGWGNGCGLF
451	DENV-3-E	HTYVDRGWGNGCGLF	0.983826
452	DENV-3-E	YVDRGWGNGCGLFGK	0.741112	YVDRGWGNGCGLF
454	DENV-3-E	GWGNGCGLFGKGSLV	3.74513
455	DENV-3-E	GNGCGLFGKGSLVTC	0.359146	GNGCGLFGKGSLV
460	DENV-3-E	SLVTCAKFQCLEPIE	1.85942	SLVTCAKFQCLEPIE
462	DENV-3-E	CAKFQCLEPIEGKVV	1.22874	CAKFQCLEPIEGKVV
466	DENV-3-E	PIEGKVVQYENLKYT	0.948631	PIEGKVVQYENLKYT
478	DENV-3-E	QHQVGNETQGVTAEI	2.44978	QHQVGNETQGVTAEI
488	DENV-3-E	TTEAILPEYGTLGLE	2.43835	TTEAILPEYGTLGLE
492	DENV-3-E	YGTLGLECSPRTGLD	0.817114	YGTLGLECSPRTGLD
494	DENV-3-E	GLECSPRTGLDFNEM	2.01385	GLECSPRTGLDFNEM
496	DENV-3-E	SPRTGLDFNEMILLT	0.559827	SPRTGLDFNEMILLT
510	DENV-3-E	FDLPLPWTSGATAET	0.852308	FDLPLPWTSGATAET
516	DENV-3-E	AETPTWNRKELLVTF	1.74023
517	DENV-3-E	TPTWNRKELLVTFKN	0.0598272	TPTWNRKELLVTF
526	DENV-3-E	KKQEVVVLGSQEGAM	6.10622
527	DENV-3-E	QEVVVLGSQEGAMHT	4.80454
528	DENV-3-E	VVVLGSQEGAMHTAL	6.81358
529	DENV-3-E	VLGSQEGAMHTALTG	3.74358
530	DENV-3-E	GSQEGAMHTALTGAT	4.72213
531	DENV-3-E	QEGAMHTALTGATEI	5.04736
532	DENV-3-E	GAMHTALTGATEIQN	7.01187	GAM
535	DENV-3-E	LTGATEIQNSGGTSI	0.892394
536	DENV-3-E	GATEIQNSGGTSIFA	3.02285	GATEIQNSGGTSI
557	DENV-3-E	LKKEVSETQHGTILI	0.549448	LKKEVSETQHGTILI
567	DENV-3-E	GEDAPCKIPFSTEDG	0.88473	GEDAPCKIPFSTEDG
572	DENV-3-E	STEDGQGKAHNGRLI	2.94924	STEDGQGKAHNGRLI
574	DENV-3-E	GQGKAHNGRLITANP	0.495186
575	DENV-3-E	GKAHNGRLITANPVV	2.25025	GKAHNGRLITANP
580	DENV-3-E	ANPVVTKKEEPVNIE	0.385866
581	DENV-3-E	PVVTKKEEPVNIEAE	3.1321	PVVTKKEEPVNIE
583	DENV-3-E	KKEEPVNIEAEPPFG	0.845406
584	DENV-3-E	EEPVNIEAEPPFGES	1.20411
585	DENV-3-E	PVNIEAEPPFGESNI	4.22574
586	DENV-3-E	NIEAEPPFGESNIVI	2.63434
587	DENV-3-E	EAEPPFGESNIVIGI	0.948631
588	DENV-3-E	EPPFGESNIVIGIGD	2.56956	EPPFG
590	DENV-3-E	GESNIVIGIGDNALK	0.741112	GESNIVIGIGDNALK
596	DENV-3-E	ALKINWYKGSGSGSG	3.18932
597	DENV-3/4-E	KINWYKGSGSGSGMR	0.733052
598	DENV-3/4-E	NWYKGSGSGSGMRCV	0.27248
606	DENV-4-E	VGNRDFVEGVSGGAW	2.66474
607	DENV-4-E	NRDFVEGVSGGAWVD	5.75941
608	DENV-4-E	DFVEGVSGGAWVDLV	6.19331
609	DENV-4-E	VEGVSGGAWVDLVLE	4.07523
610	DENV-4-E	GVSGGAWVDLVLEHG	3.7238
611	DENV-4-E	SGGAWVDLVLEHGGC	2.85311
612	DENV-4-E	GAWVDLVLEHGGCVT	3.68002
613	DENV-4-E	WVDLVLEHGGCVTTM	2.51738	WVD
617	DENV-4-E	GGCVTTMAQGKPTLD	1.06857	GGCVTTMAQGKPTLD
619	DENV-4-E	TTMAQGKPTLDFELT	8.05591
620	DENV-4-E	MAQGKPTLDFELTKT	7.74635
621	DENV-4-E	QGKPTLDFELTKTTA	5.5256
622	DENV-4-E	KPTLDFELTKTTAKE	5.57336
623	DENV-4-E	TLDFELTKTTAKEVA	7.87501
624	DENV-4-E	DFELTKTTAKEVALL	5.21783
625	DENV-4-E	ELTKTTAKEVALLRT	1.53725	ELT
627	DENV-4-E	TTAKEVALLRTYCIE	0.495186	TTAKEVALLRTYCIE
636	DENV-4-E	SNITTATRCPTQGEP	2.33335
637	DENV-4-E	ITTATRCPTQGEPYL	0.227835
638	DENV-4-E	TATRCPTQGEPYLKE	2.79412	TATRCPTQGEP
642	DENV-4-E	GEPYLKEEQDQQYIC	1.85884	GEPYLKEEQDQQYIC
644	DENV-4-E	LKEEQDQQYICRRDV	0.302541
645	DENV-4-E	EEQDQQYICRRDVVD	0.443526	EEQDQQYICRRDV
650	DENV-4-E	RDVVDRGWGNGCGLF	0.119149	RDVVDRGWGNGCGLF
653	DENV-4-E	GWGNGCGLFGKGGVV	2.64703	GWGNGCGLFGKGGVV
664	DENV-4-E	SGKITGNLVQIENLE	1.33907	AVGNDTSNHGVTATI
666	DENV-4-E	TGNLVQIENLEYTVV	0.240474	ITPRSPSVEVKLPDY
670	DENV-4-E	NLEYTVVVTVHNGDT	3.70134	NLEYTVVVTVHNGDT
678	DENV-4-E	AVGNDTSNHGVTATI	0.436507	AVGNDTSNHGVTATI
685	DENV-4-E	ITPRSPSVEVKLPDY	0.546591	ITPRSPSVEVKLPDY
687	DENV-4-E	SPSVEVKLPDYGELT	4.3177
688	DENV-4-E	SVEVKLPDYGELTLD	2.26871
689	DENV-4-E	EVKLPDYGELTLDCE	1.92719
690	DENV-4-E	KLPDYGELTLDCEPR	2.48299
691	DENV-4-E	PDYGELTLDCEPRSG	3.13604
692	DENV-4-E	YGELTLDCEPRSGID	4.16951
693	DENV-4-E	ELTLDCEPRSGIDFN	3.29722	ELT
694	DENV-4-E	TLDCEPRSGIDFNEM	2.9141	TLDCEPRSGIDFNEM
716	DENV-4-E	TSEVHWNYKERMVTF	1.53898	TSEVHWNYKERMVTF
726	DENV-4-E	KRQDVTVLGSQEGAM	6.12473
727	DENV-4-E	QDVTVLGSQEGAMHS	4.82323
728	DENV-4-E	VTVLGSQEGAMHSAL	6.80323
729	DENV-4-E	VLGSQEGAMHSALAG	2.86392
730	DENV-4-E	GSQEGAMHSALAGAT	4.45009
731	DENV-4-E	QEGAMHSALAGATEV	4.27619
732	DENV-4-E	GAMHSALAGATEVDS	7.36579	GAM
733	DENV-4-E	MHSALAGATEVDSGD	3.02252
734	DENV-4-E	SALAGATEVDSGDGN	2.38778	SALAGATEVDSGD
736	DENV-4-E	GATEVDSGDGNHMFA	0.27248	GATEVDSGDGNHMFA
737	DENV-4-E	TEVDSGDGNHMFAGH	1.4141	TEVDSGDGNHMFA
762	DENV-4-E	GTTVVKVKYEGAGAP	4.14722
763	DENV-4-E	TVVKVKYEGAGAPCK	2.92548
764	DENV-4-E	VKVKYEGAGAPCKVP	4.88121
765	DENV-4-E	VKYEGAGAPCKVPIE	4.35241
766	DENV-4-E	YEGAGAPCKVPIEIR	4.86721
767	DENV-4-E	GAGAPCKVPIEIRDV	5.60943
768	DENV-4-E	GAPCKVPIEIRDVNK	2.05552	GAP
771	DENV-4-E	PIEIRDVNKEKVVGR	0.817114
772	DENV-4-E	EIRDVNKEKVVGRVI	0.865919
773	DENV-4-E	RDVNKEKVVGRVISA	2.51257	RDVNKEKVVGR
777	DENV-4-E	VGRVISATPLAENTN	4.67902	VGRVISATPLAENTN
779	DENV-4-E	ISATPLAENTNSVTN	1.55219
780	DENV-4-E	ATPLAENTNSVTNIE	0.528553
781	DENV-4-E	PLAENTNSVTNIELE	1.20652
782	DENV-4-E	AENTNSVTNIELEPP	0.119149
783	DENV-4-E	NTNSVTNIELEPPFG	2.41175
784	DENV-4-E	NSVTNIELEPPFGDS	8.03715
785	DENV-4-E	VTNIELEPPFGDSYI	2.28616	VTN
786	DENV-4-E	NIELEPPFGDSYIVI	3.38148
787	DENV-4-E	ELEPPFGDSYIVIGV	3.19883
788	DENV-4-E	EPPFGDSYIVIGVGN	2.62185	EPPFGDSYIVI
790	DENV-4-E	GDSYIVIGVGNSALT	2.09681	GDSYIVIGVGNSALT
803	ZIKV-E	GMRCIGVSNRDFVEG	1.32304
807	ZIKV-E	NRDFVEGMSGGTWVD	1.87281
808	ZIKV-E	DFVEGMSGGTWVDVV	0.340536
809	ZIKV-E	VEGMSGGTWVDVVLE	0.0963569
810	ZIKV-E	GMSGGTWVDVVLEHG	2.37514
812	ZIKV-E	GTWVDVVLEHGGCVT	0.673962
813	ZIKV-E	WVDVVLEHGGCVTVM	3.23373	WVD
824	ZIKV-E	DIELVTTTVSNMAEV	0.0628721	DIELVTTTVSNMAEV
827	ZIKV-E	TTVSNMAEVRSYCYE	0.264412	TTVSNMAEVRSYCYE
830	ZIKV-E	AEVRSYCYEASISDM	0.673962	AEVRSYCYEASISDM
832	ZIKV-E	SYCYEASISDMASDS	4.74169	SYCYEASISDMASDS
838	ZIKV-E	SDSRCPTQGEAYLDK	0.860262	SDSRCPTQGEAYLDK
840	ZIKV-E	CPTQGEAYLDKQSDT	3.11873
841	ZIKV-E	TQGEAYLDKQSDTQY	2.77565
842	ZIKV-E	GEAYLDKQSDTQYVC	2.21202	GEAYLDKQSDT
850	ZIKV-E	RTLVDRGWGNGCGLF	0.733052	RTLVDRGWGNGCGLF
853	ZIKV-E	GWGNGCGLFGKGSLV	4.15599
854	ZIKV-E	GNGCGLFGKGSLVTC	0.0598272	GNGCGLFGKGSLV
863	ZIKV-E	ACSKKMTGKSIQPEN	0.82126
864	ZIKV-E	SKKMTGKSIQPENLE	3.32337	SKKMTGKSIQPEN
874	ZIKV-E	SVHGSQHSGMIVNDT	3.11337	SVHGSQHSGMIVNDT
877	ZIKV-E	HSGMIVNDTGHETDE	1.92599
878	ZIKV-E	GMIVNDTGHETDENR	1.87229	GMIVNDTGHETDE
889	ZIKV-E	NSPRAEATLGGFGSL	4.51527	NSPRAEATLGGFGSL
891	ZIKV-E	AEATLGGFGSLGLDC	4.32017
892	ZIKV-E	ATLGGFGSLGLDCEP	0.880901
893	ZIKV-E	LGGFGSLGLDCEPRT	3.34588
894	ZIKV-E	GFGSLGLDCEPRTGL	1.54283
895	ZIKV-E	GSLGLDCEPRTGLDF	1.63743	GSLGLDC
900	ZIKV-E	TGLDFSDLYYLTMNN	1.19573	TGLDFSDLYYLTMNN
905	ZIKV-E	LTMNNKHWLVHKEWF	0.137887
906	ZIKV-E	MNNKHWLVHKEWFHD	0.137887
907	ZIKV-E	NKHWLVHKEWFHDIP	0.345406
908	ZIKV-E	HWLVHKEWFHDIPLP	0.824592	HWLVHKEWF
920	ZIKV-E	PHWNNKEALVEFKDA	0.666604
921	ZIKV-E	WNNKEALVEFKDAHA	0.670852	WNNKEALVEFKDA
924	ZIKV-E	LVEFKDAHAKRQTVV	2.23127	LVEFKDAHAKRQTVV
927	ZIKV-E	AHAKRQTVVVLGSQE	0.609595	AHAKRQTVVVLGSQE
929	ZIKV-E	RQTVVVLGSQEGAVH	2.03439	RQTVVVLGSQEGAVH
933	ZIKV-E	SQEGAVHTALAGALE	7.81251
934	ZIKV-E	EGAVHTALAGALEAE	7.7025
935	ZIKV-E	AVHTALAGALEAEMD	7.19678
936	ZIKV-E	HTALAGALEAEMDGA	6.64721
937	ZIKV-E	ALAGALEAEMDGAKG	6.88346
938	ZIKV-E	AGALEAEMDGAKGRL	7.04446	AGALE
940	ZIKV-E	EAEMDGAKGRLSSGH	0.665111	EAEMDGAKGRLSSGH
961	ZIKV-E	KIPAETLHGTVTVEV	0.590098	KIPAETLHGTVTVEV
965	ZIKV-E	GTVTVEVQYAGTDGP	1.64369	GTVTVEVQYAGTDGP
976	ZIKV-E	AVDMQTLTPVGRLIT	2.15274
977	ZIKV-E	DMQTLTPVGRLITAN	2.13495
978	ZIKV-E	QTLTPVGRLITANPV	3.58443	QTLTPVGRLIT
980	ZIKV-E	PVGRLITANPVITES	2.82658
981	ZIKV-E	GRLITANPVITESTE	2.01295
982	ZIKV-E	LITANPVITESTENS	0.879278
983	ZIKV-E	TANPVITESTENSKM	0.385866
985	ZIKV-E	VITESTENSKMMLEL	0.495186
988	ZIKV-E	ENSKMMLELDPPFGD	3.9827
989	ZIKV-E	SKMMLELDPPFGDSY	5.94474
990	ZIKV-E	MMLELDPPFGDSYIV	5.36547
991	ZIKV-E	LELDPPFGDSYIVIG	4.0343
992	ZIKV-E	LDPPFGDSYIVIGVG	1.60433
993	ZIKV-E	PPFGDSYIVIGVGEK	0.208318	PPFGD
1007	DENV-1-NS1	SGDSGCVINWKGREL	3.0154
1019	DENV-1-NS1	NEVHTWTEQYKFQAD	0.942689	NEVHTWTEQYKFQAD
1029	DENV-1-NS1	SAAIGKAWEEGVCGI	0.0598272	SAAIGKAWEEGVCGI
1038	DENV-1-NS1	TRLENIMWKQISNEL	2.41214	TRLENIMWKQISNEL
1042	DENV-1-NS1	KQISNELNHILLEND	0.228286
1043	DENV-1-NS1	ISNELNHILLENDMK	0.724174
1044	DENV-1-NS1	NELNHILLENDMKFT	0.619654
1045	DENV-1-NS1	LNHILLENDMKFTVV	0.935313	LNHILLEND
1065	DENV-1-NS1	WKSWGKAKIIGADIQ	5.68905
1066	DENV-1-NS1	SWGKAKIIGADIQNT	6.2096
1067	DENV-1-NS1	GKAKIIGADIQNTTF	5.42529
1068	DENV-1-NS1	AKIIGADIQNTTFII	3.86525	AKIIGADIQ
1070	DENV-1-NS1	GADIQNTTFIIDGPD	2.95748	GADIQNTTFIIDGPD
1072	DENV-1-NS1	QNTTFIIDGPDTPEC	0.682705	QNTTFIIDGPDTPEC
1076	DENV-1-NS1	GPDTPECPDGQRAWN	1.05533	GPDTPECPDGQRAWN
1078	DENV-1-NS1	PECPDGQRAWNIWEV	1.8382
1079	DENV-1-NS1	CPDGQRAWNIWEVED	2.69401
1080	DENV-1-NS1	DGQRAWNIWEVEDYG	1.62552	DGQRAWNIWEV
1083	DENV-1-NS1	NIWEVEDYGFGVFTT	0.89222	NIWEVEDYGFGVFTT
1085	DENV-1-NS1	VEDYGFGVFTTNIWL	0.848995	VEDYGFGVFTTNIWL
1087	DENV-1-NS1	GFGVFTTNIWLKLRD	0.173962
1088	DENV-1-NS1	GVFTTNIWLKLRDSY	0.483826	GVFTTNIWLKLRD
1091	DENV-1-NS1	IWLKLRDSYTQMCDH	0.317114	IWLKLRDSYTQMCDH
1098	DENV-1-NS1	HRLMSAAIKDSKAVH	0.665111	HRLMSAAIKDSKAVH
1102	DENV-1-NS1	KDSKAVHADMGYWIE	3.37198
1103	DENV-1-NS1	SKAVHADMGYWIESE	1.37928	SKAVHADMGYWIE
1107	DENV-1-NS1	GYWIESEKNETWKLA	2.81049	GYWIESEKNETWKLA
1110	DENV-1-NS1	EKNETWKLARASFIE	0.517383
1111	DENV-1-NS1	NETWKLARASFIEVK	1.96857	NETWKLARASFIE
1119	DENV-1-NS1	CTWPKSHTLWSNGVL	0.580148	CTWPKSHTLWSNGVL
1121	DENV-1-NS1	KSHTLWSNGVLESEM	5.13563
1122	DENV-1-NS1	HTLWSNGVLESEMII	0.0178122	HTLWSNGVLESEM
1125	DENV-1-NS1	GVLESEMIIPKIFGG	2.04651
1126	DENV-1-NS1	LESEMIIPKIFGGPI	7.67324
1127	DENV-1-NS1	SEMIIPKIFGGPISQ	7.97748
1128	DENV-1-NS1	MIIPKIFGGPISQHN	7.77408
1129	DENV-1-NS1	IPKIFGGPISQHNYR	7.66244
1130	DENV-1-NS1	KIFGGPISQHNYRPG	5.94085
1131	DENV-1-NS1	FGGPISQHNYRPGYF	5.81417	FGG
1132	DENV-1-NS1	GPISQHNYRPGYFTQ	3.05286	GPISQHNYRPGYFTQ
1135	DENV-1-NS1	NYRPGYFTQTAGPWH	4.39973	NYRPGYFTQTAGPWH
1137	DENV-1-NS1	GYFTQTAGPWHLGKL	1.0119
1138	DENV-1-NS1	FTQTAGPWHLGKLEL	3.15141
1139	DENV-1-NS1	QTAGPWHLGKLELDF	3.60343
1140	DENV-1-NS1	AGPWHLGKLELDFDL	0.527245
1141	DENV-1-NS1	PWHLGKLELDFDLCE	0.128396	AGPWHLGKL
1143	DENV-1-NS1	GKLELDFDLCEGTTV	2.69836
1144	DENV-1-NS1	LELDFDLCEGTTVVV	0.559827	LELDFDLCEGTTV
1146	DENV-1-NS1	FDLCEGTTVVVDEHC	0.958257	FDLCEGTTVVVDEHC
1149	DENV-1-NS1	TTVVVDEHCGNRGPS	0.628579
1150	DENV-1-NS1	VVVDEHCGNRGPSLR	0.978078
1151	DENV-1-NS1	VDEHCGNRGPSLRTT	4.06552
1152	DENV-1-NS1	EHCGNRGPSLRTTTV	1.08015	EHCGNRGPS
1154	DENV-1-NS1	NRGPSLRTTTVTGKI	2.12406
1155	DENV-1-NS1	GPSLRTTTVTGKIIH	3.38621
1156	DENV-1-NS1	SLRTTTVTGKIIHEW	1.62625
1157	DENV-1-NS1	RTTTVTGKIIHEWCC	0.224901	RTTTVTGKI
1165	DENV-1-NS1	SCTLPPLRFRGEDGC	0.185434	SCTLPPLRFRGEDGC
1168	DENV-1-NS1	LRFRGEDGCWYGMEI	2.1766	LRFRGEDGCWYGMEI
1172	DENV-1-NS1	CWYGMEIRPVKEKEE	2.76276
1173	DENV-1-NS1	YGMEIRPVKEKEENL	0.191344	YGMEIRPVKEKEE
1176	DENV-1-NS1	PVKEKEENLVRSMVS	3.18513	PVKEKEENLVRSMVS
1192	DENV-2-NS1	NKELKCGSGIFITDN	0.756967	NKELKCGSGIFITDN
1195	DENV-2-NS1	GSGIFITDNVHTWTE	0.665111	GSGIFITDNVHTWTE
1221	DENV-2-NS1	WKQITPELNHILSEN	4.85141
1222	DENV-2-NS1	QITPELNHILSENEV	1.82949
1223	DENV-2-NS1	TPELNHILSENEVKL	2.4584
1224	DENV-2-NS1	ELNHILSENEVKLTI	4.16135
1225	DENV-2-NS1	NHILSENEVKLTIMT	4.72494	NHILSEN
1228	DENV-2-NS1	NEVKLTIMTGDIKGI	4.85827	NEVKLTIMTGDIKGI
1243	DENV-2-NS1	KYSWKTWGKAKMLST	4.92146	KYSWKTWGKAKMLST
1249	DENV-2-NS1	LSTESHNQTFLIDGP	1.63883
1250	DENV-2-NS1	TESHNQTFLIDGPET	1.2557	TESHNQTFLIDGP
1257	DENV-2-NS1	TAECPNTNRAWNSLE	0.0801482
1258	DENV-2-NS1	ECPNTNRAWNSLEVE	0.665111
1259	DENV-2-NS1	PNTNRAWNSLEVEDY	2.0374
1260	DENV-2-NS1	TNRAWNSLEVEDYGF	0.209572	TNRAWNSLE
1264	DENV-2-NS1	EVEDYGFGVFTTNIW	1.47659	TTNIWLKLREKQDVF
1269	DENV-2-NS1	TTNIWLKLREKQDVF	1.32725	TTNIWLKLREKQDVF
1284	DENV-2-NS1	VHADMGYWIESALND	3.19284
1285	DENV-2-NS1	ADMGYWIESALNDTW	2.01772
1286	DENV-2-NS1	MGYWIESALNDTWKM	2.30664
1287	DENV-2-NS1	YWIESALNDTWKMEK	4.5178
1288	DENV-2-NS1	IESALNDTWKMEKAS	2.65558
1289	DENV-2-NS1	SALNDTWKMEKASFI	4.9856
1290	DENV-2-NS1	LNDTWKMEKASFIEV	4.60534	LND
1299	DENV-2-NS1	HWPKSHTLWSNGVLE	4.71563
1300	DENV-2-NS1	PKSHTLWSNGVLESE	2.98089
1301	DENV-2-NS1	SHTLWSNGVLESEMV	0.724901	SHTLWSNGVLE
1306	DENV-2-NS1	ESEMVIPKNFAGPVS	5.68627
1307	DENV-2-NS1	EMVIPKNFAGPVSQH	2.91985
1308	DENV-2-NS1	VIPKNFAGPVSQHNY	1.19771
1309	DENV-2-NS1	PKNFAGPVSQHNYRP	0.773874
1310	DENV-2-NS1	NFAGPVSQHNYRPGY	1.59051
1311	DENV-2-NS1	AGPVSQHNYRPGYHT	0.936507	AGPVS
1314	DENV-2-NS1	HNYRPGYHTQTAGPW	2.45998	HNYRPGYHTQTAGPW
1317	DENV-2-NS1	YHTQTAGPWHLGKLE	5.07272	WHLGKLE
1318	DENV-2-NS1	TQTAGPWHLGKLEMD	5.03086
1319	DENV-2-NS1	TAGPWHLGKLEMDFD	3.19717
1320	DENV-2-NS1	GPWHLGKLEMDFDFC	3.58433
1321	DENV-2-NS1	WHLGKLEMDFDFCEG	2.63634
1322	DENV-2-NS1	LGKLEMDFDFCEGTT	1.68884
1323	DENV-2-NS1	KLEMDFDFCEGTTVV	0.973816
1324	DENV-2-NS1	EMDFDFCEGTTVVVT	0.905275	EMD
1326	DENV-2-NS1	DFCEGTTVVVTEDCE	1.36523	DFCEGTTVVVTEDCE
1328	DENV-2-NS1	GTTVVVTEDCEKRGP	0.411631
1329	DENV-2-NS1	TVVVTEDCEKRGPSL	0.746988
1330	DENV-2-NS1	VVTEDCEKRGPSLRT	1.33077	VVTEDCEKRGP
1334	DENV-2-NS1	RGPSLRTTTASGKLI	3.33183
1335	DENV-2-NS1	PSLRTTTASGKLITE	0.424176	PSLRTTTASGKLI
1344	DENV-2-NS1	RSCTLPPLRYRGEDG	0.436507
1345	DENV-2-NS1	CTLPPLRYRGEDGCW	0.609595	CTLPPLRYRGEDG
1347	DENV-2-NS1	PLRYRGEDGCWYGME	0.0801482
1348	DENV-2-NS1	RYRGEDGCWYGMEIR	0.972284
1349	DENV-2-NS1	RGEDGCWYGMEIRPL	3.27279	RGEDGCWYGME
1351	DENV-2-NS1	GCWYGMEIRPLKEKE	0.780113
1352	DENV-2-NS1	WYGMEIRPLKEKEEN	0.647076
1353	DENV-2-NS1	GMEIRPLKEKEENLV	2.96126	GMEIRPLKEKE
1360	DENV-2/3-NS1	VNSLVTAGSGSGSGD	0.538917
1361	DENV-2/3-NS1	SLVTAGSGSGSGDMG	0.191344
1363	DENV-2/3-NS1	AGSGSGSGDMGCVIN	0.50637
1366	DENV-3-NS1	SGDMGCVINWKGKEL	0.570059
1378	DENV-3-NS1	NEVHTWTEQYKFQAD	1.14894	NEVHTWTEQYKFQAD
1385	DENV-3-NS1	DSPKRLATAIAGAWE	0.15615	DSPKRLATAIAGAWE
1397	DENV-3-NS1	TRMENLLWKQIANEL	1.29056
1398	DENV-3-NS1	MENLLWKQIANELNY	1.67254	MENLLWKQIANEL
1406	DENV-3-NS1	LWENNIKLTVVVGDI	0.0598272	LWENNIKLTVVVGDI
1408	DENV-3-NS1	NIKLTVVVGDIIGVL	2.05734
1409	DENV-3-NS1	KLTVVVGDIIGVLEQ	2.07251
1410	DENV-3-NS1	TVVVGDIIGVLEQGK	3.43874	TVVVGDIIGVL
1431	DENV-3-NS1	QNSSFIIDGPNTPEC	0.729559	QNSSFIIDGPNTPEC
1437	DENV-3-NS1	PECPSASRAWNVWEV	2.56748
1438	DENV-3-NS1	CPSASRAWNVWEVED	3.00417
1439	DENV-3-NS1	SASRAWNVWEVEDYG	1.68006	SASRAWNVWEV
1442	DENV-3-NS1	NVWEVEDYGFGVFTT	0.38582	NVWEVEDYGFGVFTT
1447	DENV-3-NS1	GVFTTNIWLKLREVY	0.673962	GVFTTNIWLKLREVY
1461	DENV-3-NS1	KDERAVHADMGYWIE	0.809864	GYWIESQKNGSWKLE
1466	DENV-3-NS1	GYWIESQKNGSWKLE	1.94099	GYWIESQKNGSWKLE
1469	DENV-3-NS1	QKNGSWKLEKASLIE	0.385866
1470	DENV-3-NS1	NGSWKLEKASLIEVK	1.61374	NGSWKLEKASLIE
1479	DENV-3-NS1	WPKSHTLWSNGVLES	1.63495
1480	DENV-3-NS1	KSHTLWSNGVLESDM	5.3362
1481	DENV-3-NS1	HTLWSNGVLESDMII	3.77209
1482	DENV-3-NS1	LWSNGVLESDMIIPK	3.62094
1483	DENV-3-NS1	SNGVLESDMIIPKSL	0.331398
1484	DENV-3-NS1	GVLESDMIIPKSLAG	1.50355
1485	DENV-3-NS1	LESDMIIPKSLAGPI	5.59188	LES
1486	DENV-3-NS1	SDMIIPKSLAGPISQ	3.86878
1487	DENV-3-NS1	MIIPKSLAGPISQHN	5.89583	MIIPKSLAGPISQ
1489	DENV-3-NS1	KSLAGPISQHNHRPG	2.92978	KSLAG
1491	DENV-3-NS1	GPISQHNHRPGYHTQ	3.92777	GPISQHNHRPGYHTQ
1493	DENV-3-NS1	QHNHRPGYHTQTAGP	2.53561
1494	DENV-3-NS1	NHRPGYHTQTAGPWH	3.5002	NHRPGYHTQTAGP
1496	DENV-3-NS1	GYHTQTAGPWHLGKL	1.09342
1497	DENV-3-NS1	HTQTAGPWHLGKLEL	1.95759
1498	DENV-3-NS1	QTAGPWHLGKLELDF	2.22986
1499	DENV-3-NS1	AGPWHLGKLELDFNY	2.05542
1500	DENV-3-NS1	PWHLGKLELDFNYCE	0.593655	PWHLGKL
1502	DENV-3-NS1	GKLELDFNYCEGTTV	4.05758	GKLELDFNYCEGTTV
1508	DENV-3-NS1	TTVVITENCGTRGPS	0.345406	TTVVITENCGTRGPS
1510	DENV-3-NS1	ITENCGTRGPSLRTT	3.22417	ITENCGTRGPSLRTT
1512	DENV-3-NS1	CGTRGPSLRTTTVSG	0.472284
1513	DENV-3-NS1	TRGPSLRTTTVSGKL	0.359146
1514	DENV-3-NS1	GPSLRTTTVSGKLIH	3.84579
1515	DENV-3-NS1	SLRTTTVSGKLIHEW	2.39244	SLRTTTVSG
1527	DENV-3-NS1	LRYMGEDGCWYGMEI	2.22041	LRYMGEDGCWYGMEI
1528	DENV-3-NS1	YMGEDGCWYGMEIRP	0.978078
1529	DENV-3-NS1	GEDGCWYGMEIRPIS	0.960554
1530	DENV-3-NS1	DGCWYGMEIRPISEK	2.81049
1531	DENV-3-NS1	CWYGMEIRPISEKEE	3.80573	CWYGMEIRP
1535	DENV-3-NS1	PISEKEENMVKSLVS	2.66701	PISEKEENMVKSLVS
1542	DENV-3/4-NS1	SAGSGSGSGDMGCVV	0.942595
1546	DENV-4-NS1	GDMGCVVSWSGRELK	1.4765
1551	DENV-4-NS1	GRELKCGSGIFVVDN	3.2882
1552	DENV-4-NS1	ELKCGSGIFVVDNVH	4.95413
1553	DENV-4-NS1	KCGSGIFVVDNVHTW	3.47569
1554	DENV-4-NS1	GSGIFVVDNVHTWTE	3.60139
1555	DENV-4-NS1	GIFVVDNVHTWTEQY	1.43607
1556	DENV-4-NS1	FVVDNVHTWTEQYKF	4.48139	FVVDN
1577	DENV-4-NS1	RLENVMWKQITNELN	2.4498
1578	DENV-4-NS1	ENVMWKQITNELNYV	1.7103	ENVMWKQITNELN
1580	DENV-4-NS1	WKQITNELNYVLWEG	0.34638	WKQITNELNYVLWEG
1582	DENV-4-NS1	TNELNYVLWEGGHDL	1.36969
1583	DENV-4-NS1	ELNYVLWEGGHDLTV	1.66508	ELNYVLWEGGHDL
1588	DENV-4-NS1	HDLTVVAGDVKGVLT	0.472284	HDLTVVAGDVKGVLT
1608	DENV-4-NS1	FTPEARNSTFLIDGP	0.802541
1609	DENV-4-NS1	PEARNSTFLIDGPDT	0.764765	PEARNSTFLIDGP
1612	DENV-4-NS1	TFLIDGPDTSECPNE	0.764765	TFLIDGPDTSECPNE
1616	DENV-4-NS1	TSECPNERRAWNSFE	2.21868
1617	DENV-4-NS1	ECPNERRAWNSFEVE	1.08009	ECPNERRAWNSFE
1622	DENV-4-NS1	SFEVEDYGFGMFTTN	1.54463
1623	DENV-4-NS1	EVEDYGFGMFTTNIW	3.00241	EVEDYGFGMFTTN
1629	DENV-4-NS1	NIWMKFREGSSEVCD	1.41654	NIWMKFREGSSEVCD
1649	DENV-4-NS1	KNQTWQIERASLIEV	2.51939	KNQTWQIERASLIEV
1658	DENV-4-NS1	LWPKTHTLWSNGVLE	4.77054
1659	DENV-4-NS1	PKTHTLWSNGVLESQ	1.80185
1660	DENV-4-NS1	THTLWSNGVLESQML	1.33581
1661	DENV-4-NS1	TLWSNGVLESQMLIP	2.11548
1662	DENV-4-NS1	WSNGVLESQMLIPKS	1.75154
1663	DENV-4-NS1	NGVLESQMLIPKSYA	0.331398	NGVLE
1665	DENV-4-NS1	ESQMLIPKSYAGPFS	5.48153
1666	DENV-4-NS1	QMLIPKSYAGPFSQH	3.41639	QMLIPKSYAGPFS
1669	DENV-4-NS1	SYAGPFSQHNYRQGY	0.682705	SYAGPFSQHNYRQGY
1670	DENV-4-NS1	AGPFSQHNYRQGYAT	0.724901	AGPFSQHNYRQGYAT
1673	DENV-4-NS1	HNYRQGYATQTVGPW	2.90585	HNYRQGYATQTVGPW
1676	DENV-4-NS1	YATQTVGPWHLGKLE	5.66758
1677	DENV-4-NS1	TQTVGPWHLGKLEID	5.27024
1678	DENV-4-NS1	TVGPWHLGKLEIDFG	3.94592
1679	DENV-4-NS1	GPWHLGKLEIDFGEC	3.21787
1680	DENV-4-NS1	WHLGKLEIDFGECPG	0.04139
1681	DENV-4-NS1	LGKLEIDFGECPGTT	2.99404	LGKLE
1683	DENV-4-NS1	EIDFGECPGTTVTIQ	2.83482	EIDFGECPGTTVTIQ
1685	DENV-4-NS1	GECPGTTVTIQENCD	0.0598272	GECPGTTVTIQENCD
1687	DENV-4-NS1	GTTVTIQENCDHRGP	2.10086
1688	DENV-4-NS1	TVTIQENCDHRGPSL	2.24303	TVTIQENCDHRGP
1693	DENV-4-NS1	RGPSLRTTTASGKLV	2.88246	RGPSLRTTTASGKLV
1702	DENV-4-NS1	CCRSCTMPPLRFLGE	1.02823
1703	DENV-4-NS1	RSCTMPPLRFLGEDG	0.691344	RSCTMPPLRFLGE
1708	DENV-4-NS1	LGEDGCWYGMEIRPL	2.38595
1709	DENV-4-NS1	EDGCWYGMEIRPLSE	0.995186
1710	DENV-4-NS1	GCWYGMEIRPLSEKE	2.37314
1711	DENV-4-NS1	WYGMEIRPLSEKEEN	0.372629
1712	DENV-4-NS1	GMEIRPLSEKEENMV	2.7491	GMEIRPL
1718	DENV-4-NS1	NMVKSQVTAGSGSGS	2.80565
1732	ZIKV-NS1	TRCGTGVFVYNDVEA	0.897906
1733	ZIKV-NS1	CGTGVFVYNDVEAWR	2.83947
1734	ZIKV-NS1	TGVFVYNDVEAWRDR	2.88373
1735	ZIKV-NS1	VFVYNDVEAWRDRYK	4.05361
1736	ZIKV-NS1	VYNDVEAWRDRYKYH	3.81787
1737	ZIKV-NS1	NDVEAWRDRYKYHPD	4.08293	NDVEA
1739	ZIKV-NS1	AWRDRYKYHPDSPRR	2.06647	AWRDRYKYHPDSPRR
1744	ZIKV-NS1	DSPRRLAAAVKQAWE	1.4635	DSPRRLAAAVKQAWE
1746	ZIKV-NS1	RLAAAVKQAWEDGIC	0.74778	RLAAAVKQAWEDGIC
1756	ZIKV-NS1	SRMENIMWRSVEGEL	1.03359
1757	ZIKV-NS1	MENIMWRSVEGELNA	1.42418
1758	ZIKV-NS1	NIMWRSVEGELNAIL	4.77915
1759	ZIKV-NS1	MWRSVEGELNAILEE	2.71553
1760	ZIKV-NS1	RSVEGELNAILEENG	3.03595	RSVEGELNA
1762	ZIKV-NS1	GELNAILEENGVQLT	2.72843
1763	ZIKV-NS1	LNAILEENGVQLTVV	0.838436	LNAILEENGVQLT
1769	ZIKV-NS1	TVVVGSVKNPMWRGP	2.11951
1770	ZIKV-NS1	VVGSVKNPMWRGPQR	4.81679	VVGSVKNPMWRGP
1773	ZIKV-NS1	NPMWRGPQRLPVPVN	0.137887
1774	ZIKV-NS1	MWRGPQRLPVPVNEL	5.58985
1775	ZIKV-NS1	RGPQRLPVPVNELPH	4.08662	RGPQRLPVPVN
1785	ZIKV-NS1	GKSYFVRAAKTNNSF	1.01154	GKSYFVRAAKTNNSF
1787	ZIKV-NS1	FVRAAKTNNSFVVDG	2.47948
1788	ZIKV-NS1	RAAKTNNSFVVDGDT	4.54422	RAAKTNNSFVVDG
1790	ZIKV-NS1	TNNSFVVDGDTLKEC	2.79526
1791	ZIKV-NS1	NSFVVDGDTLKECPL	3.3792
1792	ZIKV-NS1	FVVDGDTLKECPLKH	6.58929	FVVDGDTLKEC
1797	ZIKV-NS1	CPLKHRAWNSFLVED	1.77876
1798	ZIKV-NS1	LKHRAWNSFLVEDHG	0.0801482
1799	ZIKV-NS1	HRAWNSFLVEDHGFG	1.03793
1800	ZIKV-NS1	AWNSFLVEDHGFGVF	0.61638	AWNSFLVED
1802	ZIKV-NS1	FLVEDHGFGVFHTSV	1.83918	FLVEDHGFGVFHTSV
1806	ZIKV-NS1	GVFHTSVWLKVREDY	0.924176
1807	ZIKV-NS1	FHTSVWLKVREDYSL	0.472284
1808	ZIKV-NS1	TSVWLKVREDYSLEC	1.63459
1809	ZIKV-NS1	VWLKVREDYSLECDP	0.682705	VWLKVREDY
1811	ZIKV-NS1	VREDYSLECDPAVIG	0.241112	VREDYSLECDPAVIG
1821	ZIKV-NS1	KEAVHSDLGYWIESE	2.22824	KEAVHSDLGYWIESE
1831	ZIKV-NS1	RLKRAHLIEMKTCEW	0.317114	RLKRAHLIEMKTCEW
1840	ZIKV-NS1	HTLWTDGIEESDLII	1.72792
1841	ZIKV-NS1	LWTDGIEESDLIIPK	0.937681	LWTDGIEESDLII
1844	ZIKV-NS1	EESDLIIPKSLAGPL	6.26474
1845	ZIKV-NS1	SDLIIPKSLAGPLSH	5.02516
1846	ZIKV-NS1	LIIPKSLAGPLSHHN	7.14373
1847	ZIKV-NS1	IPKSLAGPLSHHNTR	4.04771
1848	ZIKV-NS1	KSLAGPLSHHNTREG	4.7743
1849	ZIKV-NS1	LAGPLSHHNTREGYR	2.01086
1850	ZIKV-NS1	GPLSHHNTREGYRTQ	5.27115	GPL
1853	ZIKV-NS1	NTREGYRTQMKGPWH	1.07512
1854	ZIKV-NS1	REGYRTQMKGPWHSE	0.802541	REGYRTQMKGPWH
1856	ZIKV-NS1	RTQMKGPWHSEELEI	1.24266
1857	ZIKV-NS1	QMKGPWHSEELEIRF	2.44682
1858	ZIKV-NS1	KGPWHSEELEIRFEE	1.94407
1859	ZIKV-NS1	PWHSEELEIRFEECP	0.882653
1860	ZIKV-NS1	HSEELEIRFEECPGT	0.0389171	HSEELEI
1864	ZIKV-NS1	FEECPGTKVHVEETC	1.06142	FEECPGTKVHVEETC
1869	ZIKV-NS1	VEETCGTRGPSLRST	2.34825	VEETCGTRGPSLRST
1873	ZIKV-NS1	GPSLRSTTASGRVIE	3.83271
1874	ZIKV-NS1	SLRSTTASGRVIEEW	2.69128
1875	ZIKV-NS1	RSTTASGRVIEEWCC	0.483826
1876	ZIKV-NS1	TTASGRVIEEWCCRE	1.55017
1877	ZIKV-NS1	ASGRVIEEWCCRECT	0.517383	ASGRVIE
1886	ZIKV-NS1	LSFRAKDGCWYGMEI	2.42642	LSFRAKDGCWYGMEI

## Sheet: D7-D8 - Tabela 1
Peptide code	Virus-Protein	Peptides sequence	Intensity	Epitopes sequence	Virus-Protein	Peptides	Epitopes
5	DENV-1-E	RCVGIGNRDFVEGLS	2.1451	RCVGIGNRDFVEGLS	DENV-1-E	29	13
8	DENV-1-E	NRDFVEGLSGATWVD	1.94039		DENV-2-E	24	11
9	DENV-1-E	DFVEGLSGATWVDVV	0.898934		DENV-3-E	28	15
10	DENV-1-E	VEGLSGATWVDVVLE	1.37924		DENV-4-E	34	15
11	DENV-1-E	GLSGATWVDVVLEHG	2.35852		ZIKV-E	32	17
12	DENV-1-E	SGATWVDVVLEHGSC	2.44729		DENV-1-NS1	24	13
13	DENV-1-E	ATWVDVVLEHGSCVT	1.86097		DENV-2-NS1	26	13
14	DENV-1-E	WVDVVLEHGSCVTTM	0.390441	WVD	DENV-3-NS1	16	13
18	DENV-1-E	GSCVTTMAKNKPTLD	1.35974	GSCVTTMAKNKPTLD	DENV-4-NS1	21	16
21	DENV-1-E	MAKNKPTLDIELLKT	2.21663	MAKNKPTLDIELLKT	ZIKV-NS1	26	18
43	DENV-1-E	GEATLVEEQDANFVC	0.179585	GEATLVEEQDANFVC	TOTAL	260	144
66	DENV-1-E	KLEGKIVQYENLKYS	1.96511
67	DENV-1-E	EGKIVQYENLKYSVI	5.17336
68	DENV-1-E	KIVQYENLKYSVIVT	2.88199	KIVQYENLKYS
89	DENV-1-E	TSEIQLTDYGALTLD	0.98691
90	DENV-1-E	EIQLTDYGALTLDCS	1.26005	EIQLTDYGALTLD
94	DENV-1-E	ALTLDCSPRTGLDFN	0.379428	ALTLDCSPRTGLDFN
116	DENV-1-E	ASTSQETWNRQDLLV	0.0470203
117	DENV-1-E	TSQETWNRQDLLVTF	0.513811	TSQETWNRQDLLV
133	DENV-1-E	GAMHTALTGATEIQT	3.11717	GAMHTALTGATEIQT
136	DENV-1-E	LTGATEIQTSGTTTI	1.30665	LTGATEIQTSGTTTI
164	DENV-1-E	VLVQVKYEGTDAPCK	1.90864
165	DENV-1-E	VQVKYEGTDAPCKIP	2.71615
166	DENV-1-E	VKYEGTDAPCKIPFS	3.12264
167	DENV-1-E	YEGTDAPCKIPFSTQ	2.23719	YEGTDAPCK
185	DENV-1-E	EKPVNIETEPPFGES	0.54702
186	DENV-1-E	PVNIETEPPFGESYI	1.24949
187	DENV-1-E	NIETEPPFGESYIVV	0.318948
188	DENV-1-E	ETEPPFGESYIVVGA	0.32169	ETEPPFGES
199	DENV-1/2-E	SWFKGSGSGSGMRCI	1.0644
200	DENV-1/2-E	FKGSGSGSGMRCIGI	1.00242
203	DENV-2-E	GSGMRCIGISNRDFV	0.218967
205	DENV-2-E	RCIGISNRDFVEGVS	1.7643	RCIGISNRDFVEGVS
208	DENV-2-E	NRDFVEGVSGGSWVD	1.37266
209	DENV-2-E	DFVEGVSGGSWVDIV	1.81374
210	DENV-2-E	VEGVSGGSWVDIVLE	0.445931
211	DENV-2-E	GVSGGSWVDIVLEHG	0.67592
212	DENV-2-E	SGGSWVDIVLEHGSC	0.501435
213	DENV-2-E	GSWVDIVLEHGSCVT	0.803427
214	DENV-2-E	WVDIVLEHGSCVTTM	0.86533	WVDIVLEHGSCVTTM
218	DENV-2-E	GSCVTTMAKNKPTLD	0.497289
219	DENV-2-E	CVTTMAKNKPTLDFE	0.711568
220	DENV-2-E	TTMAKNKPTLDFELI	0.447587
221	DENV-2-E	MAKNKPTLDFELIKT	3.64907	MAKNKPTLD
242	DENV-2-E	TQGEPSLNEEQDKRF	0.482654	TQGEPSLNEEQDKRF
268	DENV-2-E	KIVQPENLEYTIVIT	0.390441	KIVQPENLEYTIVIT
274	DENV-2-E	VITPHSGEEHAVGND	1.02862	VITPHSGEEHAVGND
294	DENV-2-E	TVTMECSPRTGLDFN	0.0979601	TVTMECSPRTGLDFN
296	DENV-2-E	ECSPRTGLDFNEMVL	0.196511
297	DENV-2-E	SPRTGLDFNEMVLLQ	0.245688	SPRTGLDFNEMVL
331	DENV-2-E	GSQEGAMHTALTGAT	0.718464	GSQEGAMHTALTGAT
385	DENV-2-E	DSPVNIEAEPPFGDS	0.422507
386	DENV-2-E	PVNIEAEPPFGDSYI	0.389914	PVNIEAEPPFGDS
393	DENV-2-E	IIVGVEPGQLKLNWF	1.10109	IIVGVEPGQLKLNWF
397	DENV-2-E	QLKLNWFKGSGSGSG	0.564403
398	DENV-2/3-E	KLNWFKGSGSGSGMR	2.69889
399	DENV-2/3-E	NWFKGSGSGSGMRCV	1.828
400	DENV-2/3-E	FKGSGSGSGMRCVGV	1.14937
407	DENV-3-E	VGNRDFVEGLSGATW	0.584538
408	DENV-3-E	NRDFVEGLSGATWVD	0.967076	NRDFVEGLSGATW
411	DENV-3-E	GLSGATWVDVVLEHG	2.40719
412	DENV-3-E	SGATWVDVVLEHGGC	2.38835
413	DENV-3-E	ATWVDVVLEHGGCVT	1.77856
414	DENV-3-E	WVDVVLEHGGCVTTM	0.930497	WVDVVLEHG
418	DENV-3-E	GGCVTTMAKNKPTLD	1.3416	GGCVTTMAKNKPTLD
420	DENV-3-E	TTMAKNKPTLDIELQ	2.22994
421	DENV-3-E	MAKNKPTLDIELQKT	1.48554	MAKNKPTLDIELQ
424	DENV-3-E	TLDIELQKTEATQLA	4.56695
425	DENV-3-E	DIELQKTEATQLATL	2.79651
426	DENV-3-E	ELQKTEATQLATLRK	0.91746	ELQKTEATQLA
443	DENV-3-E	GEAVLPEEQDQNYVC	0.0452609	GEAVLPEEQDQNYVC
446	DENV-3-E	EEQDQNYVCKHTYVD	1.12881	EEQDQNYVCKHTYVD
465	DENV-3-E	LEPIEGKVVQYENLK	1.69026
466	DENV-3-E	PIEGKVVQYENLKYT	2.85212
467	DENV-3-E	EGKVVQYENLKYTVI	3.25851	EGKVVQYENLK
469	DENV-3-E	VQYENLKYTVIITVH	0.181617	VQYENLKYTVIITVH
493	DENV-3-E	TLGLECSPRTGLDFN	0.0292083	TLGLECSPRTGLDFN
561	DENV-3-E	QHGTILIKVEYKGED	2.75097	QHGTILIKVEYKGED
567	DENV-3-E	GEDAPCKIPFSTEDG	0.174747	GEDAPCKIPFSTEDG
583	DENV-3-E	KKEEPVNIEAEPPFG	0.0470203
584	DENV-3-E	EEPVNIEAEPPFGES	0.190172
585	DENV-3-E	PVNIEAEPPFGESNI	1.18834	PVNIEAEPPFG
588	DENV-3-E	EPPFGESNIVIGIGD	0.463157
589	DENV-3-E	PFGESNIVIGIGDNA	1.07578	PFGESNIVIGIGD
592	DENV-3-E	IVIGIGDNALKINWY	0.148013	IVIGIGDNALKINWY
596	DENV-3-E	ALKINWYKGSGSGSG	1.10066
597	DENV-3/4-E	KINWYKGSGSGSGMR	3.04622
598	DENV-3/4-E	NWYKGSGSGSGMRCV	1.66703
599	DENV-3/4-E	YKGSGSGSGMRCVGV	1.19545
607	DENV-4-E	NRDFVEGVSGGAWVD	0.886093
608	DENV-4-E	DFVEGVSGGAWVDLV	0.981882	DFVEGVSGGAWVD
610	DENV-4-E	GVSGGAWVDLVLEHG	0.492999
611	DENV-4-E	SGGAWVDLVLEHGGC	0.915952	SGGAWVDLVLEHG
620	DENV-4-E	MAQGKPTLDFELTKT	0.907788	MAQGKPTLDFELTKT
623	DENV-4-E	TLDFELTKTTAKEVA	0.0813767
624	DENV-4-E	DFELTKTTAKEVALL	1.83471	DFELTKTTAKEVA
632	DENV-4-E	TYCIEALISNITTAT	0.0470203	TYCIEALISNITTAT
642	DENV-4-E	GEPYLKEEQDQQYIC	0.145539	GEPYLKEEQDQQYIC
650	DENV-4-E	RDVVDRGWGNGCGLF	0.160726	RDVVDRGWGNGCGLF
665	DENV-4-E	KITGNLVQIENLEYT	0.529332	KITGNLVQIENLEYT
687	DENV-4-E	SPSVEVKLPDYGELT	2.17006
688	DENV-4-E	SVEVKLPDYGELTLD	0.942973
689	DENV-4-E	EVKLPDYGELTLDCE	4.00194
690	DENV-4-E	KLPDYGELTLDCEPR	2.26013
691	DENV-4-E	PDYGELTLDCEPRSG	0.78977
692	DENV-4-E	YGELTLDCEPRSGID	0.101354
693	DENV-4-E	ELTLDCEPRSGIDFN	1.02091	ELT
694	DENV-4-E	TLDCEPRSGIDFNEM	0.57294	TLDCEPRSGIDFNEM
728	DENV-4-E	VTVLGSQEGAMHSAL	0.218464	VTVLGSQEGAMHSAL
731	DENV-4-E	QEGAMHSALAGATEV	1.57378
732	DENV-4-E	GAMHSALAGATEVDS	3.47438
733	DENV-4-E	MHSALAGATEVDSGD	3.18208
734	DENV-4-E	SALAGATEVDSGDGN	3.38174	SALAGATEV
766	DENV-4-E	YEGAGAPCKVPIEIR	0.309566
767	DENV-4-E	GAGAPCKVPIEIRDV	1.57071	GAGAPCKVPIEIR
783	DENV-4-E	NTNSVTNIELEPPFG	0.560349
784	DENV-4-E	NSVTNIELEPPFGDS	0.851693	NSVTNIELEPPFG
788	DENV-4-E	EPPFGDSYIVIGVGN	1.96428
789	DENV-4-E	PFGDSYIVIGVGNSA	1.05662
790	DENV-4-E	GDSYIVIGVGNSALT	4.00172
791	DENV-4-E	SYIVIGVGNSALTLH	0.368244
792	DENV-4-E	IVIGVGNSALTLHWF	0.659234
793	DENV-4-E	IGVGNSALTLHWFRG	0.434523	IGVGN
802	ZIKV-E	GSGMRCIGVSNRDFV	0.0813767
804	ZIKV-E	RCIGVSNRDFVEGMS	1.12388	RCIGVSNRDFVEGMS
807	ZIKV-E	NRDFVEGMSGGTWVD	0.714858	NRDFVEGMSGGTWVD
809	ZIKV-E	VEGMSGGTWVDVVLE	0.121583
810	ZIKV-E	GMSGGTWVDVVLEHG	1.4662
811	ZIKV-E	SGGTWVDVVLEHGGC	1.49145
812	ZIKV-E	GTWVDVVLEHGGCVT	0.538169	GTWVDVVLE
815	ZIKV-E	VLEHGGCVTVMAQDK	4.70387
816	ZIKV-E	EHGGCVTVMAQDKPT	5.85777
817	ZIKV-E	GGCVTVMAQDKPTVD	4.04409
818	ZIKV-E	CVTVMAQDKPTVDIE	1.31252
819	ZIKV-E	TVMAQDKPTVDIELV	2.58955
820	ZIKV-E	MAQDKPTVDIELVTT	2.80907	MAQDK
832	ZIKV-E	SYCYEASISDMASDS	2.11111	SYCYEASISDMASDS
834	ZIKV-E	EASISDMASDSRCPT	1.42982
835	ZIKV-E	SISDMASDSRCPTQG	0.0979601	SISDMASDSRCPT
840	ZIKV-E	CPTQGEAYLDKQSDT	1.43211
841	ZIKV-E	TQGEAYLDKQSDTQY	0.432886
842	ZIKV-E	GEAYLDKQSDTQYVC	0.966423	GEAYLDKQSDT
866	ZIKV-E	TGKSIQPENLEYRIM	3.73848
867	ZIKV-E	KSIQPENLEYRIMLS	2.18309	KSIQPENLEYRIM
877	ZIKV-E	HSGMIVNDTGHETDE	0.271922	HSGMIVNDTGHETDE
891	ZIKV-E	AEATLGGFGSLGLDC	1.4708	AEATLGGFGSLGLDC
905	ZIKV-E	LTMNNKHWLVHKEWF	0.422507	LTMNNKHWLVHKEWF
907	ZIKV-E	NKHWLVHKEWFHDIP	0.432886	NKHWLVHKEWFHDIP
935	ZIKV-E	AVHTALAGALEAEMD	0.333613	AVHTALAGALEAEMD
952	ZIKV-E	LRLKGVSYSLCTAAF	0.637824	LRLKGVSYSLCTAAF
957	ZIKV-E	CTAAFTFTKIPAETL	0.0109454	CTAAFTFTKIPAETL
988	ZIKV-E	ENSKMMLELDPPFGD	0.581377	ENSKMMLELDPPFGD
990	ZIKV-E	MMLELDPPFGDSYIV	0.135005
991	ZIKV-E	LELDPPFGDSYIVIG	0.463157
992	ZIKV-E	LDPPFGDSYIVIGVG	1.48983	LDPPFGDSYIV
1013	DENV-1-NS1	RELKCGSGIFVTNEV	0.927662	RELKCGSGIFVTNEV
1015	DENV-1-NS1	CGSGIFVTNEVHTWT	0.345342	CGSGIFVTNEVHTWT
1044	DENV-1-NS1	NELNHILLENDMKFT	0.0292083	NELNHILLENDMKFT
1064	DENV-1-NS1	YSWKSWGKAKIIGAD	0.130025	YSWKSWGKAKIIGAD
1067	DENV-1-NS1	GKAKIIGADIQNTTF	1.37426
1068	DENV-1-NS1	AKIIGADIQNTTFII	0.432886	AKIIGADIQNTTF
1071	DENV-1-NS1	DIQNTTFIIDGPDTP	1.37825
1072	DENV-1-NS1	QNTTFIIDGPDTPEC	0.57294
1073	DENV-1-NS1	TTFIIDGPDTPECPD	0.69735	TTFIIDGPDTP
1078	DENV-1-NS1	PECPDGQRAWNIWEV	0.492208
1079	DENV-1-NS1	CPDGQRAWNIWEVED	2.81615
1080	DENV-1-NS1	DGQRAWNIWEVEDYG	0.971055	DGQRAWNIWEV
1083	DENV-1-NS1	NIWEVEDYGFGVFTT	0.460789	NIWEVEDYGFGVFTT
1087	DENV-1-NS1	GFGVFTTNIWLKLRD	0.725129
1088	DENV-1-NS1	GVFTTNIWLKLRDSY	0.765452	GVFTTNIWLKLRD
1131	DENV-1-NS1	FGGPISQHNYRPGYF	0.32169	FGGPISQHNYRPGYF
1141	DENV-1-NS1	PWHLGKLELDFDLCE	0.508185	PWHLGKLELDFDLCE
1144	DENV-1-NS1	LELDFDLCEGTTVVV	1.89991	LELDFDLCEGTTVVV
1164	DENV-1-NS1	CRSCTLPPLRFRGED	0.161701
1165	DENV-1-NS1	SCTLPPLRFRGEDGC	3.28767
1166	DENV-1-NS1	TLPPLRFRGEDGCWY	1.48658
1167	DENV-1-NS1	PPLRFRGEDGCWYGM	1.84486
1168	DENV-1-NS1	LRFRGEDGCWYGMEI	0.809566
1169	DENV-1-NS1	FRGEDGCWYGMEIRP	0.699634	FRGED
1192	DENV-2-NS1	NKELKCGSGIFITDN	2.27864	NKELKCGSGIFITDN
1194	DENV-2-NS1	KCGSGIFITDNVHTW	1.49311	KCGSGIFITDNVHTW
1219	DENV-2-NS1	ENLMWKQITPELNHI	0.160726
1220	DENV-2-NS1	LMWKQITPELNHILS	3.04865
1221	DENV-2-NS1	WKQITPELNHILSEN	1.57705	WKQITPELNHI
1258	DENV-2-NS1	ECPNTNRAWNSLEVE	0.809566
1259	DENV-2-NS1	PNTNRAWNSLEVEDY	2.43428	PNTNRAWNSLEVE
1263	DENV-2-NS1	SLEVEDYGFGVFTTN	1.9777
1264	DENV-2-NS1	EVEDYGFGVFTTNIW	0.547057	EVEDYGFGVFTTN
1272	DENV-2-NS1	KLREKQDVFCDSKLM	0.564403	KLREKQDVFCDSKLM
1284	DENV-2-NS1	VHADMGYWIESALND	4.68086
1285	DENV-2-NS1	ADMGYWIESALNDTW	2.87825	ADMGYWIESALND
1287	DENV-2-NS1	YWIESALNDTWKMEK	2.88138	YWIESALNDTWKMEK
1289	DENV-2-NS1	SALNDTWKMEKASFI	1.92057
1290	DENV-2-NS1	LNDTWKMEKASFIEV	2.6843
1291	DENV-2-NS1	DTWKMEKASFIEVKS	0.42127
1292	DENV-2-NS1	WKMEKASFIEVKSCH	0.844042	WKMEKASFI
1296	DENV-2-NS1	IEVKSCHWPKSHTLW	0.873095	IEVKSCHWPKSHTLW
1319	DENV-2-NS1	TAGPWHLGKLEMDFD	0.774783
1320	DENV-2-NS1	GPWHLGKLEMDFDFC	0.574641
1321	DENV-2-NS1	WHLGKLEMDFDFCEG	1.93922
1322	DENV-2-NS1	LGKLEMDFDFCEGTT	1.52961
1323	DENV-2-NS1	KLEMDFDFCEGTTVV	1.03241	KLEMDFD
1325	DENV-2-NS1	DFDFCEGTTVVVTED	3.2135
1326	DENV-2-NS1	DFCEGTTVVVTEDCE	2.4291	DFCEGTTVVVTED
1345	DENV-2-NS1	CTLPPLRYRGEDGCW	0.368244	CTLPPLRYRGEDGCW
1372	DENV-3-NS1	KELKCGSGIFVTNEV	0.739333	KELKCGSGIFVTNEV
1398	DENV-3-NS1	MENLLWKQIANELNY	1.58892	MENLLWKQIANELNY
1406	DENV-3-NS1	LWENNIKLTVVVGDI	0.309566	LWENNIKLTVVVGDI
1407	DENV-3-NS1	ENNIKLTVVVGDIIG	1.63931
1408	DENV-3-NS1	NIKLTVVVGDIIGVL	3.64261
1409	DENV-3-NS1	KLTVVVGDIIGVLEQ	2.54625	KLTVVVGDIIG
1411	DENV-3-NS1	VVGDIIGVLEQGKRT	1.19735	VVGDIIGVLEQGKRT
1432	DENV-3-NS1	SSFIIDGPNTPECPS	0.829227	SSFIIDGPNTPECPS
1436	DENV-3-NS1	NTPECPSASRAWNVW	0.0292083	NTPECPSASRAWNVW
1438	DENV-3-NS1	CPSASRAWNVWEVED	2.04791	CPSASRAWNVWEVED
1442	DENV-3-NS1	NVWEVEDYGFGVFTT	0.130842	NVWEVEDYGFGVFTT
1470	DENV-3-NS1	NGSWKLEKASLIEVK	0.22262	NGSWKLEKASLIEVK
1481	DENV-3-NS1	HTLWSNGVLESDMII	0.32169	HTLWSNGVLESDMII
1525	DENV-3-NS1	TLPPLRYMGEDGCWY	0.0470203	TLPPLRYMGEDGCWY
1536	DENV-3-NS1	SEKEENMVKSLVSAG	0.401289
1537	DENV-3-NS1	KEENMVKSLVSAGSG	0.453207	KEENMVKSLVSAG
1551	DENV-4-NS1	GRELKCGSGIFVVDN	0.492208	GRELKCGSGIFVVDN
1553	DENV-4-NS1	KCGSGIFVVDNVHTW	1.72231	KCGSGIFVVDNVHTW
1555	DENV-4-NS1	GIFVVDNVHTWTEQY	0.0979601	GIFVVDNVHTWTEQY
1577	DENV-4-NS1	RLENVMWKQITNELN	3.52323	RLENVMWKQITNELN
1582	DENV-4-NS1	TNELNYVLWEGGHDL	0.145539	TNELNYVLWEGGHDL
1611	DENV-4-NS1	NSTFLIDGPDTSECP	0.758924	NSTFLIDGPDTSECP
1629	DENV-4-NS1	NIWMKFREGSSEVCD	1.33148	NIWMKFREGSSEVCD
1648	DENV-4-NS1	SSKNQTWQIERASLI	0.271922
1649	DENV-4-NS1	KNQTWQIERASLIEV	0.145539	KNQTWQIERASLI
1651	DENV-4-NS1	WQIERASLIEVKTCL	3.17198	WQIERASLIEVKTCL
1655	DENV-4-NS1	IEVKTCLWPKTHTLW	1.80089	IEVKTCLWPKTHTLW
1661	DENV-4-NS1	TLWSNGVLESQMLIP	2.40196	TLWSNGVLESQMLIP
1677	DENV-4-NS1	TQTVGPWHLGKLEID	3.89264	TQTVGPWHLGKLEID
1681	DENV-4-NS1	LGKLEIDFGECPGTT	0.132177	GPWHLGKLEIDFGEC
1684	DENV-4-NS1	DFGECPGTTVTIQEN	1.02094	LGKLEIDFGECPGTT
1685	DENV-4-NS1	GECPGTTVTIQENCD	1.6839	GECPGTTVTIQENCD
1703	DENV-4-NS1	RSCTMPPLRFLGEDG	4.96107
1704	DENV-4-NS1	CTMPPLRFLGEDGCW	3.03549
1705	DENV-4-NS1	MPPLRFLGEDGCWYG	5.01899
1706	DENV-4-NS1	PLRFLGEDGCWYGME	3.46949
1707	DENV-4-NS1	RFLGEDGCWYGMEIR	3.6096	RFLGEDG
1722	DENV-4-ZIKV-NS1	AGSGSGSGDVGCSVD	0.145539
1723	ZIKV-NS1	SGSGSGDVGCSVDFS	0.299433
1731	ZIKV-NS1	KETRCGTGVFVYNDV	1.14478	KETRCGTGVFVYNDV
1742	ZIKV-NS1	KYHPDSPRRLAAAVK	0.600449	KYHPDSPRRLAAAVK
1747	ZIKV-NS1	AAAVKQAWEDGICGI	0.0292083	AAAVKQAWEDGICGI
1758	ZIKV-NS1	NIMWRSVEGELNAIL	4.0218
1759	ZIKV-NS1	MWRSVEGELNAILEE	3.52075
1760	ZIKV-NS1	RSVEGELNAILEENG	3.94255	RSVEGELNAIL
1774	ZIKV-NS1	MWRGPQRLPVPVNEL	0.326443	MWRGPQRLPVPVNEL
1776	ZIKV-NS1	PQRLPVPVNELPHGW	0.0292083	PQRLPVPVNELPHGW
1784	ZIKV-NS1	AWGKSYFVRAAKTNN	0.284689	AWGKSYFVRAAKTNN
1787	ZIKV-NS1	FVRAAKTNNSFVVDG	0.888835	FVRAAKTNNSFVVDG
1793	ZIKV-NS1	VDGDTLKECPLKHRA	2.19387	VDGDTLKECPLKHRA
1806	ZIKV-NS1	GVFHTSVWLKVREDY	0.0109454	GVFHTSVWLKVREDY
1808	ZIKV-NS1	TSVWLKVREDYSLEC	1.9039
1809	ZIKV-NS1	VWLKVREDYSLECDP	0.606111	VWLKVREDYSLEC
1811	ZIKV-NS1	VREDYSLECDPAVIG	0.215402	VREDYSLECDPAVIG
1823	ZIKV-NS1	HSDLGYWIESEKNDT	0.0979601	HSDLGYWIESEKNDT
1838	ZIKV-NS1	WPKSHTLWTDGIEES	0.558417
1839	ZIKV-NS1	KSHTLWTDGIEESDL	0.906831
1840	ZIKV-NS1	HTLWTDGIEESDLII	2.44704
1841	ZIKV-NS1	LWTDGIEESDLIIPK	0.0534526	LWTDGIEESDL
1843	ZIKV-NS1	GIEESDLIIPKSLAG	1.36267	GIEESDLIIPKSLAG
1856	ZIKV-NS1	RTQMKGPWHSEELEI	1.81057	RTQMKGPWHSEELEI
1858	ZIKV-NS1	KGPWHSEELEIRFEE	0.90976
1859	ZIKV-NS1	PWHSEELEIRFEECP	1.01879	PWHSEELEIRFEE
1875	ZIKV-NS1	RSTTASGRVIEEWCC	0.333613	RSTTASGRVIEEWCC

## Sheet: D9 - Tabela 1
Peptide code	Virus-Protein	Peptides sequence	Intensity	Epitopes sequence	Virus-Protein	Peptides	Epitopes
1	DENV-1-E	GSGSGSGMRCVGIGN	5.00351		DENV-1-E	21	11
11	DENV-1-E	GLSGATWVDVVLEHG	0.5		DENV-2-E	27	14
12	DENV-1-E	SGATWVDVVLEHGSC	0.5	SGATWVDVVLEHG	DENV-3-E	20	8
57	DENV-1-E	GLFGKGSLLTCAKFK	2.66096	GLFGKGSLLTCAKFK	DENV-4-E	19	9
60	DENV-1-E	SLLTCAKFKCVTKLE	1.90368		ZIKV-E	14	9
61	DENV-1-E	LTCAKFKCVTKLEGK	2.5222	LTCAKFKCVTKLE	DENV-1-NS1	18	13
67	DENV-1-E	EGKIVQYENLKYSVI	7.28508	EGKIVQYENLKYSVI	DENV-2-NS1	15	13
85	DENV-1-E	ATITPQAPTSEIQLT	0.269039	ATITPQAPTSEIQLT	DENV-3-NS1	13	10
91	DENV-1-E	QLTDYGALTLDCSPR	0.792481	QLTDYGALTLDCSPR	DENV-4-NS1	19	12
95	DENV-1-E	TLDCSPRTGLDFNEM	7.01809		ZIKV-NS1	7	6
96	DENV-1-E	DCSPRTGLDFNEMVL	5.00941		TOTAL	173	105
97	DENV-1-E	SPRTGLDFNEMVLLT	8.11893
98	DENV-1-E	RTGLDFNEMVLLTMK	7.54234
99	DENV-1-E	GLDFNEMVLLTMKEK	7.79178
100	DENV-1-E	DFNEMVLLTMKEKSW	2.82193	DFNEM
117	DENV-1-E	TSQETWNRQDLLVTF	1.24751	TSQETWNRQDLLVTF
133	DENV-1-E	GAMHTALTGATEIQT	8.87603	GAMHTALTGATEIQT
179	DENV-1-E	RLITANPIVTDKEKP	1.57098
180	DENV-1-E	ITANPIVTDKEKPVN	4.49134
181	DENV-1-E	ANPIVTDKEKPVNIE	5.05366	ANPIVTDKEKP
189	DENV-1-E	EPPFGESYIVVGAGE	1.5	EPPFGESYIVVGAGE
199	DENV-1/2-E	SWFKGSGSGSGMRCI	2.5222
203	DENV-2-E	GSGMRCIGISNRDFV	0.453651
210	DENV-2-E	VEGVSGGSWVDIVLE	3.7165
211	DENV-2-E	GVSGGSWVDIVLEHG	5.70835
212	DENV-2-E	SGGSWVDIVLEHGSC	3.26757
213	DENV-2-E	GSWVDIVLEHGSCVT	3.37744	GSWVDIVLE
224	DENV-2-E	TLDFELIKTEAKQPA	7.7203	TLDFELIKTEAKQPA
233	DENV-2-E	KYCIEAKLTNTTTES	1.16096
234	DENV-2-E	CIEAKLTNTTTESRC	6.53136	CIEAKLTNTTTESRC
243	DENV-2-E	GEPSLNEEQDKRFIC	0.707278	GEPSLNEEQDKRFIC
265	DENV-2-E	KKNMEGKIVQPENLE	3.18752	KKNMEGKIVQPENLE
280	DENV-2-E	GNDTGKHGKEIKITP	4.59368
281	DENV-2-E	DTGKHGKEIKITPQS	4.79436	DTGKHGKEIKITP
284	DENV-2-E	KEIKITPQSSTTEAE	0.54714
285	DENV-2-E	IKITPQSSTTEAELT	1.79248
286	DENV-2-E	ITPQSSTTEAELTGY	1.01689	ITPQSSTTEAE
288	DENV-2-E	SSTTEAELTGYGTVT	8.51365
289	DENV-2-E	TTEAELTGYGTVTME	5.89232	TTEAELTGYGTVTME
295	DENV-2-E	TMECSPRTGLDFNEM	7.94798
296	DENV-2-E	ECSPRTGLDFNEMVL	6.70386
297	DENV-2-E	SPRTGLDFNEMVLLQ	6.81057
298	DENV-2-E	RTGLDFNEMVLLQME	6.13922
299	DENV-2-E	GLDFNEMVLLQMEDK	5.47382	GLDFNEM
318	DENV-2-E	GSNWIQKETLVTFKN	2.12396	GSNWIQKETLVTFKN
331	DENV-2-E	GSQEGAMHTALTGAT	2.4771	GSQEGAMHTALTGAT
368	DENV-2-E	GDGSPCKIPFEITDL	3.72369	GDGSPCKIPFEITDL
370	DENV-2-E	PCKIPFEITDLEKRH	2	PCKIPFEITDLEKRH
388	DENV-2-E	EAEPPFGDSYIIVGV	1.29248	EAEPPFGDSYIIVGV
401	DENV-3-E	GSGSGSGMRCVGVGN	1.58496
411	DENV-3-E	GLSGATWVDVVLEHG	4.41014
412	DENV-3-E	SGATWVDVVLEHGGC	4.8029	SGATWVDVVLEHG
451	DENV-3-E	HTYVDRGWGNGCGLF	2	HTYVDRGWGNGCGLF
463	DENV-3-E	KFQCLEPIEGKVVQY	3.21313	KFQCLEPIEGKVVQY
488	DENV-3-E	TTEAILPEYGTLGLE	2.95345	TTEAILPEYGTLGLE
492	DENV-3-E	YGTLGLECSPRTGLD	1.5
493	DENV-3-E	TLGLECSPRTGLDFN	2.35022
494	DENV-3-E	GLECSPRTGLDFNEM	9.07424
495	DENV-3-E	ECSPRTGLDFNEMIL	5.5131
496	DENV-3-E	SPRTGLDFNEMILLT	7.96607
497	DENV-3-E	RTGLDFNEMILLTMK	6.66644
498	DENV-3-E	GLDFNEMILLTMKNK	7.34924	GLD
499	DENV-3-E	DFNEMILLTMKNKAW	2.22972	DFNEMILLTMKNKAW
504	DENV-3-E	KNKAWMVHRQWFFDL	0.395412
505	DENV-3-E	KAWMVHRQWFFDLPL	1.93549
506	DENV-3-E	WMVHRQWFFDLPLPW	2.50358
507	DENV-3-E	VHRQWFFDLPLPWTS	2.35022	VHRQWFFDL
586	DENV-3-E	NIEAEPPFGESNIVI	0.192259
587	DENV-3-E	EAEPPFGESNIVIGI	1.90368	EAEPPFGESNIVI
600	DENV-4-E	GSGSGSGMRCVGVGN	2.72972
609	DENV-4-E	VEGVSGGAWVDLVLE	3.32766
610	DENV-4-E	GVSGGAWVDLVLEHG	1.10026
611	DENV-4-E	SGGAWVDLVLEHGGC	2.76178	SGGAWVDLVLE
623	DENV-4-E	TLDFELTKTTAKEVA	6.48559	TLDFELTKTTAKEVA
650	DENV-4-E	RDVVDRGWGNGCGLF	2.08496	RDVVDRGWGNGCGLF
666	DENV-4-E	TGNLVQIENLEYTVV	0.291843	TGNLVQIENLEYTVV
687	DENV-4-E	SPSVEVKLPDYGELT	2.76178
688	DENV-4-E	SVEVKLPDYGELTLD	3.41604
689	DENV-4-E	EVKLPDYGELTLDCE	6.08887
690	DENV-4-E	KLPDYGELTLDCEPR	2.82546
691	DENV-4-E	PDYGELTLDCEPRSG	5.84544	PDYGELT
731	DENV-4-E	QEGAMHSALAGATEV	8.32709
732	DENV-4-E	GAMHSALAGATEVDS	6.74805	GAMHSALAGATEV
734	DENV-4-E	SALAGATEVDSGDGN	5.01118	SALAGATEVDSGDGN
786	DENV-4-E	NIELEPPFGDSYIVI	0.102776	NIELEPPFGDSYIVI
790	DENV-4-E	GDSYIVIGVGNSALT	6.59011
791	DENV-4-E	SYIVIGVGNSALTLH	2.60473
792	DENV-4-E	IVIGVGNSALTLHWF	1.72972	IVIGVGNSALT
811	ZIKV-E	SGGTWVDVVLEHGGC	1.4401	SGGTWVDVVLEHGGC
821	ZIKV-E	QDKPTVDIELVTTTV	0.0051879	QDKPTVDIELVTTTV
850	ZIKV-E	RTLVDRGWGNGCGLF	3.91645	RTLVDRGWGNGCGLF
889	ZIKV-E	NSPRAEATLGGFGSL	1.95345
890	ZIKV-E	PRAEATLGGFGSLGL	4.6192
891	ZIKV-E	AEATLGGFGSLGLDC	2.58496	AEATLGGFGSL
894	ZIKV-E	GFGSLGLDCEPRTGL	5.61297
895	ZIKV-E	GSLGLDCEPRTGLDF	4.75193	GSLGLDCEPRTGL
897	ZIKV-E	LDCEPRTGLDFSDLY	1.88986
898	ZIKV-E	CEPRTGLDFSDLYYL	6.34669
899	ZIKV-E	PRTGLDFSDLYYLTM	4.03947	PRTGLDFSDLY
952	ZIKV-E	LRLKGVSYSLCTAAF	7.47564	LRLKGVSYSLCTAAF
956	ZIKV-E	SLCTAAFTFTKIPAE	4.28112	SLCTAAFTFTKIPAE
998	ZIKV-E	GVGEKKITHHWHRGS	1.72972	GVGEKKITHHWHRGS
1010	DENV-1-NS1	VINWKGRELKCGSGI	5.06206	VINWKGRELKCGSGI
1013	DENV-1-NS1	RELKCGSGIFVTNEV	2.62838	RELKCGSGIFVTNEV
1070	DENV-1-NS1	GADIQNTTFIIDGPD	0.0183224	GADIQNTTFIIDGPD
1072	DENV-1-NS1	QNTTFIIDGPDTPEC	7.51925	QNTTFIIDGPDTPEC
1076	DENV-1-NS1	GPDTPECPDGQRAWN	6.58049	GPDTPECPDGQRAWN
1078	DENV-1-NS1	PECPDGQRAWNIWEV	2	PECPDGQRAWNIWEV
1082	DENV-1-NS1	AWNIWEVEDYGFGVF	2.46861	AWNIWEVEDYGFGVF
1096	DENV-1-NS1	QMCDHRLMSAAIKDS	4.42587
1097	DENV-1-NS1	CDHRLMSAAIKDSKA	1.5	CDHRLMSAAIKDS
1100	DENV-1-NS1	SAAIKDSKAVHADMG	5.58684	SAAIKDSKAVHADMG
1131	DENV-1-NS1	FGGPISQHNYRPGYF	1.85022	FGGPISQHNYRPGYF
1140	DENV-1-NS1	AGPWHLGKLELDFDL	4.4808
1141	DENV-1-NS1	PWHLGKLELDFDLCE	1.14228
1142	DENV-1-NS1	HLGKLELDFDLCEGT	3.57978
1143	DENV-1-NS1	GKLELDFDLCEGTTV	4.92127	GKLELDFDL
1151	DENV-1-NS1	VDEHCGNRGPSLRTT	4.39068	VDEHCGNRGPSLRTT
1165	DENV-1-NS1	SCTLPPLRFRGEDGC	1.07671
1166	DENV-1-NS1	TLPPLRFRGEDGCWY	2.56189	TLPPLRFRGEDGC
1184	DENV-2-NS1	GSGSGSGDSGCIVSW	0.792481
1222	DENV-2-NS1	QITPELNHILSENEV	1.59811	QITPELNHILSENEV
1247	DENV-2-NS1	KAKMLSTESHNQTFL	2.37744	KAKMLSTESHNQTFL
1258	DENV-2-NS1	ECPNTNRAWNSLEVE	7.58061	ECPNTNRAWNSLEVE
1260	DENV-2-NS1	TNRAWNSLEVEDYGF	0.510274	TNRAWNSLEVEDYGF
1264	DENV-2-NS1	EVEDYGFGVFTTNIW	0.792481	EVEDYGFGVFTTNIW
1275	DENV-2-NS1	DVFCDSKLMSAAIKD	8.11632	DVFCDSKLMSAAIKD
1277	DENV-2-NS1	DSKLMSAAIKDNRAV	1.40368	DSKLMSAAIKDNRAV
1310	DENV-2-NS1	NFAGPVSQHNYRPGY	1.5	NFAGPVSQHNYRPGY
1319	DENV-2-NS1	TAGPWHLGKLEMDFD	5.26851
1320	DENV-2-NS1	GPWHLGKLEMDFDFC	1.55339	GPWHLGKLEMDFD
1322	DENV-2-NS1	LGKLEMDFDFCEGTT	0.036011	LGKLEMDFDFCEGTT
1335	DENV-2-NS1	PSLRTTTASGKLITE	0.5	PSLRTTTASGKLITE
1341	DENV-2-NS1	ITEWCCRSCTLPPLR	10.0789	ITEWCCRSCTLPPLR
1350	DENV-2-NS1	EDGCWYGMEIRPLKE	2.89068	EDGCWYGMEIRPLKE
1372	DENV-3-NS1	KELKCGSGIFVTNEV	5.27323	KELKCGSGIFVTNEV
1441	DENV-3-NS1	AWNVWEVEDYGFGVF	1.57528	AWNVWEVEDYGFGVF
1442	DENV-3-NS1	NVWEVEDYGFGVFTT	1.44796	NVWEVEDYGFGVFTT
1449	DENV-3-NS1	TNIWLKLREVYTQLC	2.45345	TNIWLKLREVYTQLC
1454	DENV-3-NS1	YTQLCDHRLMSAAVK	5.02764
1455	DENV-3-NS1	QLCDHRLMSAAVKDE	5.69023
1456	DENV-3-NS1	CDHRLMSAAVKDERA	4.96832	CDHRLMSAAVK
1459	DENV-3-NS1	SAAVKDERAVHADMG	6.28398	SAAVKDERAVHADMG
1499	DENV-3-NS1	AGPWHLGKLELDFNY	2.9592	AGPWHLGKLELDFNY
1522	DENV-3-NS1	WCCRSCTLPPLRYMG	6.28041	WCCRSCTLPPLRYMG
1524	DENV-3-NS1	SCTLPPLRYMGEDGC	1.85022
1525	DENV-3-NS1	TLPPLRYMGEDGCWY	5.00351	PPLRYMGEDGC
1526	DENV-3-NS1	PPLRYMGEDGCWYGM	4.96537	PPLRYMGEDGCWYGM
1549	DENV-4-NS1	VSWSGRELKCGSGIF	4.82193
1550	DENV-4-NS1	WSGRELKCGSGIFVV	1.40368
1551	DENV-4-NS1	GRELKCGSGIFVVDN	2.12396	GRELKCGSGIF
1553	DENV-4-NS1	KCGSGIFVVDNVHTW	5.31598
1554	DENV-4-NS1	GSGIFVVDNVHTWTE	5.26569
1555	DENV-4-NS1	GIFVVDNVHTWTEQY	2.4771	GIFVVDNVHTW
1557	DENV-4-NS1	VDNVHTWTEQYKFQP	7.00453	VDNVHTWTEQYKFQP
1580	DENV-4-NS1	WKQITNELNYVLWEG	0.690814	WKQITNELNYVLWEG
1582	DENV-4-NS1	TNELNYVLWEGGHDL	2.12396	TNELNYVLWEGGHDL
1617	DENV-4-NS1	ECPNERRAWNSFEVE	7.54569
1619	DENV-4-NS1	ERRAWNSFEVEDYGF	2.53615
1634	DENV-4-NS1	SEVCDHRLMSAAIKD	10.0335	SEVCDHRLMSAAIKD
1636	DENV-4-NS1	DHRLMSAAIKDQKAV	1.5	DHRLMSAAIKDQKAV
1638	DENV-4-NS1	MSAAIKDQKAVHADM	4.29248	MSAAIKDQKAVHADM
1677	DENV-4-NS1	TQTVGPWHLGKLEID	5.24342	TQTVGPWHLGKLEID
1700	DENV-4-NS1	VTQWCCRSCTMPPLR	8.02433	VTQWCCRSCTMPPLR
1703	DENV-4-NS1	RSCTMPPLRFLGEDG	8.03642	RSCTMPPLRFLGEDG
1705	DENV-4-NS1	MPPLRFLGEDGCWYG	5.62337
1706	DENV-4-NS1	PLRFLGEDGCWYGME	2.54373	PLRFLGEDGCWYG
1738	ZIKV-NS1	VEAWRDRYKYHPDSP	1.85022	VEAWRDRYKYHPDSP
1740	ZIKV-NS1	RDRYKYHPDSPRRLA	1.79248	RDRYKYHPDSPRRLA
1747	ZIKV-NS1	AAAVKQAWEDGICGI	0.792481	AAAVKQAWEDGICGI
1800	ZIKV-NS1	AWNSFLVEDHGFGVF	4.03297	AWNSFLVEDHGFGVF
1837	ZIKV-NS1	CEWPKSHTLWTDGIE	1.26701
1838	ZIKV-NS1	WPKSHTLWTDGIEES	2.19616	WPKSHTLWTDGIE
1852	ZIKV-NS1	HHNTREGYRTQMKGP	5.77345	HHNTREGYRTQMKGP

## Sheet: D10-D11 - Tabela 1
Peptide code	Virus-Protein	Peptides sequence	Intensity	Epitopes sequence	Virus-Protein	Peptides	Epitopes
4	DENV-1-E	GMRCVGIGNRDFVEG	0.42515		DENV-1-E	46	19
9	DENV-1-E	DFVEGLSGATWVDVV	1.01971		DENV-2-E	38	18
10	DENV-1-E	VEGLSGATWVDVVLE	2.64757	VEGLSGATWVDVV	DENV-3-E	42	26
12	DENV-1-E	SGATWVDVVLEHGSC	0.11669	SGATWVDVVLEHGSC	DENV-4-E	37	17
14	DENV-1-E	WVDVVLEHGSCVTTM	0.65093	WVDVVLEHGSCVTTM	ZIKV-E	28	20
19	DENV-1-E	CVTTMAKNKPTLDIE	1.29964		DENV-1-NS1	11	9
20	DENV-1-E	TTMAKNKPTLDIELL	0.712006		DENV-2-NS1	20	15
21	DENV-1-E	MAKNKPTLDIELLKT	5.12137		DENV-3-NS1	20	16
22	DENV-1-E	KNKPTLDIELLKTEV	2.68647		DENV-4-NS1	19	14
23	DENV-1-E	KPTLDIELLKTEVTN	6.09597		ZIKV-NS1	19	12
24	DENV-1-E	TLDIELLKTEVTNPA	1.81834		TOTAL	280	166
25	DENV-1-E	DIELLKTEVTNPAVL	2.7081	DIE
27	DENV-1-E	LKTEVTNPAVLRKLC	1.10686
28	DENV-1-E	TEVTNPAVLRKLCIE	1.78181	TEVTNPAVLRKLC
32	DENV-1-E	LRKLCIEAKISNTTT	2.17504	LRKLCIEAKISNTTT
35	DENV-1-E	EAKISNTTTDSRCPT	0.982319	EAKISNTTTDSRCPT
39	DENV-1-E	TDSRCPTQGEATLVE	0.99366
40	DENV-1-E	SRCPTQGEATLVEEQ	1.03668
41	DENV-1-E	CPTQGEATLVEEQDA	2.00439
42	DENV-1-E	TQGEATLVEEQDANF	1.06649
43	DENV-1-E	GEATLVEEQDANFVC	3.23472	GEATLVE
66	DENV-1-E	KLEGKIVQYENLKYS	1.62733	KLEGKIVQYENLKYS
71	DENV-1-E	NLKYSVIVTVHTGDQ	2.15503
72	DENV-1-E	KYSVIVTVHTGDQHQ	2.71011
73	DENV-1-E	SVIVTVHTGDQHQVG	2.17961
74	DENV-1-E	IVTVHTGDQHQVGNE	1.27114	IVTVHTGDQ
79	DENV-1-E	QVGNETTEHGTIATI	2.71083
80	DENV-1-E	GNETTEHGTIATITP	0.0858233
81	DENV-1-E	ETTEHGTIATITPQA	2.51655
82	DENV-1-E	TEHGTIATITPQAPT	3.10883	TEHGTIATI
106	DENV-1-E	KSWLVHKQWFLDLPL	3.26112	KSWLVHKQWFLDLPL
113	DENV-1-E	LPWTSGASTSQETWN	1.70208
114	DENV-1-E	WTSGASTSQETWNRQ	1.64471
115	DENV-1-E	SGASTSQETWNRQDL	1.73877
116	DENV-1-E	ASTSQETWNRQDLLV	2.32953
117	DENV-1-E	TSQETWNRQDLLVTF	1.11359	TSQETWN
126	DENV-1-E	HAKKQEVVVLGSQEG	0.00882592	HAKKQEVVVLGSQEG
132	DENV-1-E	QEGAMHTALTGATEI	2.10748
133	DENV-1-E	GAMHTALTGATEIQT	0.454473	GAMHTALTGATEI
161	DENV-1-E	ETQHGTVLVQVKYEG	0.395688	ETQHGTVLVQVKYEG
169	DENV-1-E	DAPCKIPFSTQDEKG	0.11669	DAPCKIPFSTQDEKG
185	DENV-1-E	EKPVNIETEPPFGES	0.793509
186	DENV-1-E	PVNIETEPPFGESYI	1.99184
187	DENV-1-E	NIETEPPFGESYIVV	1.98547	NIETEPPFGES
188	DENV-1-E	ETEPPFGESYIVVGA	1.58827
189	DENV-1-E	EPPFGESYIVVGAGE	1.80566	EPPFGESYIVVGA
204	DENV-2-E	GMRCIGISNRDFVEG	0.479137
205	DENV-2-E	RCIGISNRDFVEGVS	0.892277
206	DENV-2-E	IGISNRDFVEGVSGG	0.86794
207	DENV-2-E	ISNRDFVEGVSGGSW	0.36794
208	DENV-2-E	NRDFVEGVSGGSWVD	0.454473	NRDFVEG
214	DENV-2-E	WVDIVLEHGSCVTTM	0.594057	WVDIVLEHGSCVTTM
220	DENV-2-E	TTMAKNKPTLDFELI	0.449177
221	DENV-2-E	MAKNKPTLDFELIKT	5.04826
222	DENV-2-E	KNKPTLDFELIKTEA	1.35291
223	DENV-2-E	KPTLDFELIKTEAKQ	5.10013	KPTLDFELI
232	DENV-2-E	LRKYCIEAKLTNTTT	0.2532	LRKYCIEAKLTNTTT
266	DENV-2-E	NMEGKIVQPENLEYT	0.951878
267	DENV-2-E	EGKIVQPENLEYTIV	0.261444	EGKIVQPENLEYT
283	DENV-2-E	HGKEIKITPQSSTTE	4.93342
284	DENV-2-E	KEIKITPQSSTTEAE	0.749374
285	DENV-2-E	IKITPQSSTTEAELT	4.05892
286	DENV-2-E	ITPQSSTTEAELTGY	2.20452
287	DENV-2-E	PQSSTTEAELTGYGT	0.201653
288	DENV-2-E	SSTTEAELTGYGTVT	4.91461
289	DENV-2-E	TTEAELTGYGTVTME	5.05744	TTE
290	DENV-2-E	EAELTGYGTVTMECS	4.40074
291	DENV-2-E	ELTGYGTVTMECSPR	0.74486	ELTGYGTVTMECS
306	DENV-2-E	KAWLVHRQWFLDLPL	3.43027	KAWLVHRQWFLDLPL
332	DENV-2-E	QEGAMHTALTGATEI	2.58921	QEGAMHTALTGATEI
354	DENV-2-E	SMCTGKFKIVKEIAE	0.0429117	SMCTGKFKIVKEIAE
358	DENV-2-E	IVKEIAETQHGTIVI	1.08548	IVKEIAETQHGTIVI
361	DENV-2-E	ETQHGTIVIRVQYEG	0.309022	ETQHGTIVIRVQYEG
368	DENV-2-E	GDGSPCKIPFEITDL	0.792158	GDGSPCKIPFEITDL
371	DENV-2-E	KIPFEITDLEKRHVL	0.483178	KIPFEITDLEKRHVL
376	DENV-2-E	KRHVLGRLITVNPIV	1.08966
377	DENV-2-E	HVLGRLITVNPIVTE	1.13883
378	DENV-2-E	LGRLITVNPIVTEKD	1.03251
379	DENV-2-E	RLITVNPIVTEKDSP	0.916032
380	DENV-2-E	ITVNPIVTEKDSPVN	1.81219	ITVNPIV
382	DENV-2-E	PIVTEKDSPVNIEAE	2.30231	PIVTEKDSPVNIEAE
386	DENV-2-E	PVNIEAEPPFGDSYI	2.4638	PVNIEAEPPFGDSYI
388	DENV-2-E	EAEPPFGDSYIIVGV	1.14854
389	DENV-2-E	EPPFGDSYIIVGVEP	0.455304	EPPFGDSYIIVGV
408	DENV-3-E	NRDFVEGLSGATWVD	0.386255	NRDFVEGLSGATWVD
411	DENV-3-E	GLSGATWVDVVLEHG	0.262482
412	DENV-3-E	SGATWVDVVLEHGGC	0.379031	SGATWVDVVLEHG
419	DENV-3-E	CVTTMAKNKPTLDIE	1.17169
420	DENV-3-E	TTMAKNKPTLDIELQ	2.97836
421	DENV-3-E	MAKNKPTLDIELQKT	3.28965
422	DENV-3-E	KNKPTLDIELQKTEA	3.489
423	DENV-3-E	KPTLDIELQKTEATQ	4.72062
424	DENV-3-E	TLDIELQKTEATQLA	0.402461	TLDIE
433	DENV-3-E	KLCIEGKITNITTDS	0.965824	KLCIEGKITNITTDS
435	DENV-3-E	EGKITNITTDSRCPT	1.1066	EGKITNITTDSRCPT
437	DENV-3-E	TNITTDSRCPTQGEA	1.29688	TNITTDSRCPTQGEA
439	DENV-3-E	TDSRCPTQGEAVLPE	0.0203677	TDSRCPTQGEAVLPE
442	DENV-3-E	TQGEAVLPEEQDQNY	2.05218
443	DENV-3-E	GEAVLPEEQDQNYVC	1.08865	GEAVLPEEQDQNY
459	DENV-3-E	KGSLVTCAKFQCLEP	0.146137
460	DENV-3-E	SLVTCAKFQCLEPIE	1.33567	SLVTCAKFQCLEP
466	DENV-3-E	PIEGKVVQYENLKYT	1.01596
467	DENV-3-E	EGKVVQYENLKYTVI	0.559369	EGKVVQYENLKYT
469	DENV-3-E	VQYENLKYTVIITVH	2.63895	VQYENLKYTVIITVH
471	DENV-3-E	NLKYTVIITVHTGDQ	4.20047
472	DENV-3-E	KYTVIITVHTGDQHQ	1.56363
473	DENV-3-E	TVIITVHTGDQHQVG	0.772777
474	DENV-3-E	IITVHTGDQHQVGNE	3.65361
478	DENV-3-E	QHQVGNETQGVTAEI	0.812693	QHQVGNETQGVTAEI
482	DENV-3-E	QGVTAEITPQASTTE	5.1836	QGVTAEITPQASTTE
488	DENV-3-E	TTEAILPEYGTLGLE	0.360834	TTEAILPEYGTLGLE
505	DENV-3-E	KAWMVHRQWFFDLPL	3.05412	KAWMVHRQWFFDLPL
510	DENV-3-E	FDLPLPWTSGATAET	1.74178	FDLPLPWTSGATAET
531	DENV-3-E	QEGAMHTALTGATEI	2.40946	QEGAMHTALTGATEI
554	DENV-3-E	CTNTFVLKKEVSETQ	2.36742	CTNTFVLKKEVSETQ
556	DENV-3-E	FVLKKEVSETQHGTI	1.21474	FVLKKEVSETQHGTI
559	DENV-3-E	VSETQHGTILIKVEY	0.912428	VSETQHGTILIKVEY
561	DENV-3-E	QHGTILIKVEYKGED	0.269594	QHGTILIKVEYKGED
566	DENV-3-E	YKGEDAPCKIPFSTE	0.945002	YKGEDAPCKIPFSTE
575	DENV-3-E	GKAHNGRLITANPVV	0.269594	GKAHNGRLITANPVV
578	DENV-3-E	RLITANPVVTKKEEP	1.42245	RLITANPVVTKKEEP
581	DENV-3-E	PVVTKKEEPVNIEAE	4.33844	PVVTKKEEPVNIEAE
584	DENV-3-E	EEPVNIEAEPPFGES	1.50439
585	DENV-3-E	PVNIEAEPPFGESNI	3.26004
586	DENV-3-E	NIEAEPPFGESNIVI	0.636516
587	DENV-3-E	EAEPPFGESNIVIGI	0.636454	EAEPPFGES
619	DENV-4-E	TTMAQGKPTLDFELT	2.19834
620	DENV-4-E	MAQGKPTLDFELTKT	5.71336
621	DENV-4-E	QGKPTLDFELTKTTA	3.26844
622	DENV-4-E	KPTLDFELTKTTAKE	4.44301
623	DENV-4-E	TLDFELTKTTAKEVA	0.428936	TLDFELT
631	DENV-4-E	LRTYCIEALISNITT	1.50735	LRTYCIEALISNITT
634	DENV-4-E	EALISNITTATRCPT	0.316656	EALISNITTATRCPT
664	DENV-4-E	SGKITGNLVQIENLE	0.210504	SGKITGNLVQIENLE
666	DENV-4-E	TGNLVQIENLEYTVV	0.427309	TGNLVQIENLEYTVV
668	DENV-4-E	VQIENLEYTVVVTVH	3.23144
669	DENV-4-E	IENLEYTVVVTVHNG	0.00781165
670	DENV-4-E	NLEYTVVVTVHNGDT	4.16837
671	DENV-4-E	EYTVVVTVHNGDTHA	2.89359
672	DENV-4-E	TVVVTVHNGDTHAVG	0.553925
673	DENV-4-E	VVTVHNGDTHAVGND	3.28596	VVTVH
686	DENV-4-E	PRSPSVEVKLPDYGE	0.227886	PRSPSVEVKLPDYGE
689	DENV-4-E	EVKLPDYGELTLDCE	2.35576
690	DENV-4-E	KLPDYGELTLDCEPR	0.136898	KLPDYGELTLDCE
705	DENV-4-E	KTWLVHKQWFLDLPL	3.57165	KTWLVHKQWFLDLPL
707	DENV-4-E	VHKQWFLDLPLPWTT	0.0667164	VHKQWFLDLPLPWTT
710	DENV-4-E	LDLPLPWTTGADTSE	0.36794	LDLPLPWTTGADTSE
731	DENV-4-E	QEGAMHSALAGATEV	0.428878	QEGAMHSALAGATEV
765	DENV-4-E	VKYEGAGAPCKVPIE	3.30813
766	DENV-4-E	YEGAGAPCKVPIEIR	2.45542
767	DENV-4-E	GAGAPCKVPIEIRDV	4.53791
768	DENV-4-E	GAPCKVPIEIRDVNK	1.43097
769	DENV-4-E	PCKVPIEIRDVNKEK	2.65472
770	DENV-4-E	KVPIEIRDVNKEKVV	1.25954
771	DENV-4-E	PIEIRDVNKEKVVGR	1.65862	PIE
772	DENV-4-E	EIRDVNKEKVVGRVI	1.77578	EIRDVNKEKVVGRVI
777	DENV-4-E	VGRVISATPLAENTN	0.706092	VGRVISATPLAENTN
780	DENV-4-E	ATPLAENTNSVTNIE	0.575542
781	DENV-4-E	PLAENTNSVTNIELE	2.83731
782	DENV-4-E	AENTNSVTNIELEPP	2.11953
783	DENV-4-E	NTNSVTNIELEPPFG	2.4175	NTNSVTNIE
785	DENV-4-E	VTNIELEPPFGDSYI	0.0712064
786	DENV-4-E	NIELEPPFGDSYIVI	0.333519	NIELEPPFGDSYI
803	ZIKV-E	GMRCIGVSNRDFVEG	0.596369
809	ZIKV-E	VEGMSGGTWVDVVLE	0.33715	VEGMSGGTWVDVVLE
813	ZIKV-E	WVDVVLEHGGCVTVM	1.2782	WVDVVLEHGGCVTVM
815	ZIKV-E	VLEHGGCVTVMAQDK	1.57049	VLEHGGCVTVMAQDK
823	ZIKV-E	TVDIELVTTTVSNMA	0.111018	TVDIELVTTTVSNMA
825	ZIKV-E	ELVTTTVSNMAEVRS	3.89468
826	ZIKV-E	VTTTVSNMAEVRSYC	0.895328	VTTTVSNMAEVRS
828	ZIKV-E	VSNMAEVRSYCYEAS	0.11669	VSNMAEVRSYCYEAS
838	ZIKV-E	SDSRCPTQGEAYLDK	0.324209	SDSRCPTQGEAYLDK
900	ZIKV-E	TGLDFSDLYYLTMNN	0.949613	TGLDFSDLYYLTMNN
908	ZIKV-E	HWLVHKEWFHDIPLP	0.24486	HWLVHKEWFHDIPLP
914	ZIKV-E	PLPWHAGADTGTPHW	1.6846	PLPWHAGADTGTPHW
918	ZIKV-E	DTGTPHWNNKEALVE	0.0429117	DTGTPHWNNKEALVE
928	ZIKV-E	AKRQTVVVLGSQEGA	0.360834	AKRQTVVVLGSQEGA
957	ZIKV-E	CTAAFTFTKIPAETL	2.65297	CTAAFTFTKIPAETL
960	ZIKV-E	FTKIPAETLHGTVTV	3.20399
961	ZIKV-E	KIPAETLHGTVTVEV	4.93844
962	ZIKV-E	PAETLHGTVTVEVQY	3.86532
963	ZIKV-E	ETLHGTVTVEVQYAG	1.79429	ETLHGTVTV
966	ZIKV-E	VTVEVQYAGTDGPCK	1.50935	VTVEVQYAGTDGPCK
978	ZIKV-E	QTLTPVGRLITANPV	6.08419	QTLTPVGRLITANPV
980	ZIKV-E	PVGRLITANPVITES	4.60064
981	ZIKV-E	GRLITANPVITESTE	4.326
982	ZIKV-E	LITANPVITESTENS	4.64754	LITANPVITES
985	ZIKV-E	VITESTENSKMMLEL	1.95393	VITESTENSKMMLEL
987	ZIKV-E	STENSKMMLELDPPF	0.967586	STENSKMMLELDPPF
989	ZIKV-E	SKMMLELDPPFGDSY	0.837601
990	ZIKV-E	MMLELDPPFGDSYIV	1.3206	MMLELDPPFGDSY
1018	DENV-1-NS1	VTNEVHTWTEQYKFQ	0.580744	VTNEVHTWTEQYKFQ
1033	DENV-1-NS1	EEGVCGIRSATRLEN	0.316656	EEGVCGIRSATRLEN
1045	DENV-1-NS1	LNHILLENDMKFTVV	1.76196	LNHILLENDMKFTVV
1083	DENV-1-NS1	NIWEVEDYGFGVFTT	1.51615
1084	DENV-1-NS1	WEVEDYGFGVFTTNI	1.66433
1085	DENV-1-NS1	VEDYGFGVFTTNIWL	0.892115	VEDYGFGVFTT
1105	DENV-1-NS1	HADMGYWIESEKNET	0.933346	HADMGYWIESEKNET
1126	DENV-1-NS1	LESEMIIPKIFGGPI	2.48942	LESEMIIPKIFGGPI
1146	DENV-1-NS1	FDLCEGTTVVVDEHC	0.320758	FDLCEGTTVVVDEHC
1161	DENV-1-NS1	IIHEWCCRSCTLPPL	3.50718	IIHEWCCRSCTLPPL
1176	DENV-1-NS1	PVKEKEENLVRSMVS	2.67372	PVKEKEENLVRSMVS
1193	DENV-2-NS1	ELKCGSGIFITDNVH	0.339083	ELKCGSGIFITDNVH
1196	DENV-2-NS1	GIFITDNVHTWTEQY	0.374978	GIFITDNVHTWTEQY
1220	DENV-2-NS1	LMWKQITPELNHILS	0.183618	LMWKQITPELNHILS
1221	DENV-2-NS1	WKQITPELNHILSEN	0.0856526
1248	DENV-2-NS1	KMLSTESHNQTFLID	0.791767	KMLSTESHNQTFLID
1250	DENV-2-NS1	TESHNQTFLIDGPET	0.146137
1251	DENV-2-NS1	SHNQTFLIDGPETAE	0.429963	SHNQTFLIDGPET
1259	DENV-2-NS1	PNTNRAWNSLEVEDY	0.178875	PNTNRAWNSLEVEDY
1263	DENV-2-NS1	SLEVEDYGFGVFTTN	3.92916
1264	DENV-2-NS1	EVEDYGFGVFTTNIW	3.71198	EVEDYGFGVFTTN
1284	DENV-2-NS1	VHADMGYWIESALND	2.90805	VHADMGYWIESALND
1290	DENV-2-NS1	LNDTWKMEKASFIEV	0.446513	LNDTWKMEKASFIEV
1323	DENV-2-NS1	KLEMDFDFCEGTTVV	0.460454	KLEMDFDFCEGTTVV
1325	DENV-2-NS1	DFDFCEGTTVVVTED	0.945002
1326	DENV-2-NS1	DFCEGTTVVVTEDCE	2.91497	DFCEGTTVVVTED
1330	DENV-2-NS1	VVTEDCEKRGPSLRT	0.502985
1331	DENV-2-NS1	TEDCEKRGPSLRTTT	1.63447	TEDCEKRGPSLRT
1343	DENV-2-NS1	CCRSCTLPPLRYRGE	0.0317278	CCRSCTLPPLRYRGE
1349	DENV-2-NS1	RGEDGCWYGMEIRPL	0.146137	RGEDGCWYGMEIRPL
1356	DENV-2-NS1	LKEKEENLVNSLVTA	0.710504	LKEKEENLVNSLVTA
1375	DENV-3-NS1	SGIFVTNEVHTWTEQ	0.174429	SGIFVTNEVHTWTEQ
1377	DENV-3-NS1	VTNEVHTWTEQYKFQ	0.939646	VTNEVHTWTEQYKFQ
1390	DENV-3-NS1	AGAWENGVCGIRSTT	3.85852	AGAWENGVCGIRSTT
1397	DENV-3-NS1	TRMENLLWKQIANEL	0.00882592	TRMENLLWKQIANEL
1424	DENV-3-NS1	WKTWGKAKIVTAETQ	1.00592	WKTWGKAKIVTAETQ
1426	DENV-3-NS1	GKAKIVTAETQNSSF	2.64644	GKAKIVTAETQNSSF
1428	DENV-3-NS1	IVTAETQNSSFIIDG	1.54167	IVTAETQNSSFIIDG
1437	DENV-3-NS1	PECPSASRAWNVWEV	0.08599
1438	DENV-3-NS1	CPSASRAWNVWEVED	0.378134	CPSASRAWNVWEV
1442	DENV-3-NS1	NVWEVEDYGFGVFTT	1.58167
1443	DENV-3-NS1	WEVEDYGFGVFTTNI	2.45842
1444	DENV-3-NS1	VEDYGFGVFTTNIWL	0.211327	VEDYGFGVFTT
1485	DENV-3-NS1	LESDMIIPKSLAGPI	3.4499	LESDMIIPKSLAGPI
1492	DENV-3-NS1	ISQHNHRPGYHTQTA	0.428936	ISQHNHRPGYHTQTA
1501	DENV-3-NS1	HLGKLELDFNYCEGT	1.12004	HLGKLELDFNYCEGT
1504	DENV-3-NS1	LDFNYCEGTTVVITE	0.477162
1505	DENV-3-NS1	FNYCEGTTVVITENC	0.646137	FNYCEGTTVVITE
1520	DENV-3-NS1	LIHEWCCRSCTLPPL	3.8506	LIHEWCCRSCTLPPL
1531	DENV-3-NS1	CWYGMEIRPISEKEE	2.42935	CWYGMEIRPISEKEE
1535	DENV-3-NS1	PISEKEENMVKSLVS	3.26288	PISEKEENMVKSLVS
1553	DENV-4-NS1	KCGSGIFVVDNVHTW	2.13196	KCGSGIFVVDNVHTW
1554	DENV-4-NS1	GSGIFVVDNVHTWTE	1.83808	GIFVVDNVHTWTEQY
1555	DENV-4-NS1	GIFVVDNVHTWTEQY	0.827956
1557	DENV-4-NS1	VDNVHTWTEQYKFQP	0.476748	VDNVHTWTEQYKFQP
1570	DENV-4-NS1	NAHKDGVCGIRSTTR	1.08337	NAHKDGVCGIRSTTR
1577	DENV-4-NS1	RLENVMWKQITNELN	0.857254	RLENVMWKQITNELN
1582	DENV-4-NS1	TNELNYVLWEGGHDL	0.811258	TNELNYVLWEGGHDL
1622	DENV-4-NS1	SFEVEDYGFGMFTTN	0.583943
1623	DENV-4-NS1	EVEDYGFGMFTTNIW	2.368	EVEDYGFGMFTTN
1628	DENV-4-NS1	TTNIWMKFREGSSEV	1.96351	TTNIWMKFREGSSEV
1649	DENV-4-NS1	KNQTWQIERASLIEV	0.732127	KNQTWQIERASLIEV
1671	DENV-4-NS1	PFSQHNYRQGYATQT	4.20871
1672	DENV-4-NS1	SQHNYRQGYATQTVG	3.9618
1673	DENV-4-NS1	HNYRQGYATQTVGPW	2.92699	HNYRQGYATQT
1684	DENV-4-NS1	DFGECPGTTVTIQEN	0.606601	QENCDHRGPSLRTTT
1690	DENV-4-NS1	QENCDHRGPSLRTTT	2.13706	LGEDGCWYGMEIRPL
1708	DENV-4-NS1	LGEDGCWYGMEIRPL	2.6946
1709	DENV-4-NS1	EDGCWYGMEIRPLSE	0.293509	EDGCWYGMEIRPL
1711	DENV-4-NS1	WYGMEIRPLSEKEEN	0.165121	WYGMEIRPLSEKEEN
1749	ZIKV-NS1	KQAWEDGICGISSVS	2.25717	KQAWEDGICGISSVS
1751	ZIKV-NS1	EDGICGISSVSRMEN	1.5306
1752	ZIKV-NS1	GICGISSVSRMENIM	2.75697	GICGISSVSRMEN
1754	ZIKV-NS1	ISSVSRMENIMWRSV	0.48014	ISSVSRMENIMWRSV
1756	ZIKV-NS1	SRMENIMWRSVEGEL	3.21076
1757	ZIKV-NS1	MENIMWRSVEGELNA	0.945002
1758	ZIKV-NS1	NIMWRSVEGELNAIL	1.1835
1759	ZIKV-NS1	MWRSVEGELNAILEE	2.44398
1760	ZIKV-NS1	RSVEGELNAILEENG	1.31004	RSVEGEL
1763	ZIKV-NS1	LNAILEENGVQLTVV	0.0647724	LNAILEENGVQLTVV
1774	ZIKV-NS1	MWRGPQRLPVPVNEL	5.86638
1775	ZIKV-NS1	RGPQRLPVPVNELPH	3.32523
1776	ZIKV-NS1	PQRLPVPVNELPHGW	0.471247	PQRLPVPVNEL
1778	ZIKV-NS1	PVPVNELPHGWKAWG	3.22101	PVPVNELPHGWKAWG
1791	ZIKV-NS1	NSFVVDGDTLKECPL	2.97156	NSFVVDGDTLKECPL
1799	ZIKV-NS1	HRAWNSFLVEDHGFG	0.025622	HRAWNSFLVEDHGFG
1844	ZIKV-NS1	EESDLIIPKSLAGPL	2.84284	EESDLIIPKSLAGPL
1870	ZIKV-NS1	ETCGTRGPSLRSTTA	3.77871	ETCGTRGPSLRSTTA
1879	ZIKV-NS1	VIEEWCCRECTMPPL	2.4337	VIEEWCCRECTMPPL

## Sheet: D12 - Tabela 1
Peptide code	Virus-Protein	Peptides sequence	Intensity	Epitopes sequence	Virus-Protein	Peptides	Epitopes
4	DENV-1-E	GMRCVGIGNRDFVEG	1.89215		DENV-1-E	38	23
5	DENV-1-E	RCVGIGNRDFVEGLS	2.45675		DENV-2-E	32	17
6	DENV-1-E	VGIGNRDFVEGLSGA	2.41171		DENV-3-E	17	13
7	DENV-1-E	IGNRDFVEGLSGATW	1.78957		DENV-4-E	34	24
8	DENV-1-E	NRDFVEGLSGATWVD	4.18139		ZIKV-E	25	24
9	DENV-1-E	DFVEGLSGATWVDVV	3.5055	DFVEGLS	DENV-1-NS1	25	16
14	DENV-1-E	WVDVVLEHGSCVTTM	1.35695		DENV-2-NS1	35	21
15	DENV-1-E	DVVLEHGSCVTTMAK	1.10089	DVVLEHGSCVTTM	DENV-3-NS1	26	16
20	DENV-1-E	TTMAKNKPTLDIELL	1.45266		DENV-4-NS1	28	21
21	DENV-1-E	MAKNKPTLDIELLKT	1.84395	MAKNKPTLDIELL	ZIKV-NS1	23	20
23	DENV-1-E	KPTLDIELLKTEVTN	1.31679	KPTLDIELLKTEVTN	TOTAL	283	195
25	DENV-1-E	DIELLKTEVTNPAVL	2.2569
26	DENV-1-E	ELLKTEVTNPAVLRK	0.325029	ELLKTEVTNPAVL
32	DENV-1-E	LRKLCIEAKISNTTT	2.15902
33	DENV-1-E	KLCIEAKISNTTTDS	0.417807	KLCIEAKISNTTT
38	DENV-1-E	TTTDSRCPTQGEATL	3.45889	TTTDSRCPTQGEATL
67	DENV-1-E	EGKIVQYENLKYSVI	1.62158	EGKIVQYENLKYSVI
75	DENV-1-E	TVHTGDQHQVGNETT	3.93781
76	DENV-1-E	HTGDQHQVGNETTEH	0.960073	HTGDQHQVGNETT
82	DENV-1-E	TEHGTIATITPQAPT	0.967702	TEHGTIATITPQAPT
88	DENV-1-E	APTSEIQLTDYGALT	0.0737786	APTSEIQLTDYGALT
106	DENV-1-E	KSWLVHKQWFLDLPL	0.872144	KSWLVHKQWFLDLPL
108	DENV-1-E	VHKQWFLDLPLPWTS	0.917403
109	DENV-1-E	KQWFLDLPLPWTSGA	0.258395	KQWFLDLPLPWTS
120	DENV-1-E	NRQDLLVTFKTAHAK	0.893335	NRQDLLVTFKTAHAK
136	DENV-1-E	LTGATEIQTSGTTTI	1.84006	LTGATEIQTSGTTTI
140	DENV-1-E	TSGTTTIFAGHLKCR	3.74726	TSGTTTIFAGHLKCR
142	DENV-1-E	TTIFAGHLKCRLKMD	3.33536	TTIFAGHLKCRLKMD
149	DENV-1-E	DKLTLKGMSYVMCTG	1.01916	DKLTLKGMSYVMCTG
154	DENV-1-E	VMCTGSFKLEKEVAE	0.201948
155	DENV-1-E	CTGSFKLEKEVAETQ	0.839463	CTGSFKLEKEVAE
169	DENV-1-E	DAPCKIPFSTQDEKG	1.05457	DAPCKIPFSTQDEKG
180	DENV-1-E	ITANPIVTDKEKPVN	0.736114
181	DENV-1-E	ANPIVTDKEKPVNIE	0.985082	ANPIVTDKEKPVN
185	DENV-1-E	EKPVNIETEPPFGES	2.92278	EKPVNIETEPPFGES
187	DENV-1-E	NIETEPPFGESYIVV	0.829086
188	DENV-1-E	ETEPPFGESYIVVGA	0.352776
189	DENV-1-E	EPPFGESYIVVGAGE	0.423998	EPPFGESYIVV
204	DENV-2-E	GMRCIGISNRDFVEG	1.61628
205	DENV-2-E	RCIGISNRDFVEGVS	0.951085
206	DENV-2-E	IGISNRDFVEGVSGG	0.436225
207	DENV-2-E	ISNRDFVEGVSGGSW	0.594142
208	DENV-2-E	NRDFVEGVSGGSWVD	4.61108
209	DENV-2-E	DFVEGVSGGSWVDIV	4.40415	DFVEGVS
214	DENV-2-E	WVDIVLEHGSCVTTM	1.94574	WVDIVLEHGSCVTTM
220	DENV-2-E	TTMAKNKPTLDFELI	2.75275
221	DENV-2-E	MAKNKPTLDFELIKT	3.07599	MAKNKPTLDFELI
223	DENV-2-E	KPTLDFELIKTEAKQ	1.64377	KPTLDFELIKTEAKQ
225	DENV-2-E	DFELIKTEAKQPATL	1.50498	DFELIKTEAKQPATL
232	DENV-2-E	LRKYCIEAKLTNTTT	4.39323
233	DENV-2-E	KYCIEAKLTNTTTES	0.0218607	KYCIEAKLTNTTT
238	DENV-2-E	TTTESRCPTQGEPSL	2.38275
239	DENV-2-E	TESRCPTQGEPSLNE	1.31147	TESRCPTQGEPSL
266	DENV-2-E	NMEGKIVQPENLEYT	4.6447
267	DENV-2-E	EGKIVQPENLEYTIV	3.04472
268	DENV-2-E	KIVQPENLEYTIVIT	1.18289	KIVQPENLEYT
288	DENV-2-E	SSTTEAELTGYGTVT	0.303494
289	DENV-2-E	TTEAELTGYGTVTME	1.89763
290	DENV-2-E	EAELTGYGTVTMECS	0.456002	TTEAELTGYGTVT
294	DENV-2-E	TVTMECSPRTGLDFN	5.55879	TVTMECSPRTGLDFN
295	DENV-2-E	TMECSPRTGLDFNEM	0.676336	TMECSPRTGLDFNEM
300	DENV-2-E	DFNEMVLLQMEDKAW	1.22262	DFNEMVLLQMEDKAW
306	DENV-2-E	KAWLVHRQWFLDLPL	1.15716	KAWLVHRQWFLDLPL
349	DENV-2-E	DKLQLKGMSYSMCTG	0.578771	DKLQLKGMSYSMCTG
352	DENV-2-E	GMSYSMCTGKFKIVK	1.31207
353	DENV-2-E	SYSMCTGKFKIVKEI	0.103225	SYSMCTGKFKIVK
385	DENV-2-E	DSPVNIEAEPPFGDS	4.75934	DSPVNIEAEPPFGDS
388	DENV-2-E	EAEPPFGDSYIIVGV	1.09598
389	DENV-2-E	EPPFGDSYIIVGVEP	0.547124
390	DENV-2-E	PFGDSYIIVGVEPGQ	0.386024	PFGDSYIIVGV
408	DENV-3-E	NRDFVEGLSGATWVD	4.3469	DFVEGLSGATWVD
414	DENV-3-E	WVDVVLEHGGCVTTM	2.43127
415	DENV-3-E	DVVLEHGGCVTTMAK	0.281297	DVVLEHGGCVTTM
420	DENV-3-E	TTMAKNKPTLDIELQ	5.31856
421	DENV-3-E	MAKNKPTLDIELQKT	0.555437	MAKNKPTLDIELQ
425	DENV-3-E	DIELQKTEATQLATL	3.05924	DIELQKTEATQLATL
467	DENV-3-E	EGKVVQYENLKYTVI	1.83516	TVIITVHTGDQHQVG
473	DENV-3-E	TVIITVHTGDQHQVG	2.24507	TVIITVHTGDQHQVG
475	DENV-3-E	TVHTGDQHQVGNETQ	3.83037	TVHTGDQHQVGNETQ
488	DENV-3-E	TTEAILPEYGTLGLE	0.176336	TTEAILPEYGTLGLE
497	DENV-3-E	RTGLDFNEMILLTMK	0.131517	RTGLDFNEMILLTMK
548	DENV-3-E	DKLELKGMSYAMCTN	1.64714	DKLELKGMSYAMCTN
568	DENV-3-E	DAPCKIPFSTEDGQG	3.51127	DAPCKIPFSTEDGQG
584	DENV-3-E	EEPVNIEAEPPFGES	2.14285
585	DENV-3-E	PVNIEAEPPFGESNI	0.281297	PVNIEAEPPFGES
587	DENV-3-E	EAEPPFGESNIVIGI	1.62207
588	DENV-3-E	EPPFGESNIVIGIGD	0.317922	EPPFGESNIVIGI
607	DENV-4-E	NRDFVEGVSGGAWVD	4.4458
608	DENV-4-E	DFVEGVSGGAWVDLV	2.99053	DFVEGVSGGAWVD
613	DENV-4-E	WVDLVLEHGGCVTTM	1.65427	WVDLVLEHGGCVTTM
619	DENV-4-E	TTMAQGKPTLDFELT	5.12981
620	DENV-4-E	MAQGKPTLDFELTKT	3.17136
621	DENV-4-E	QGKPTLDFELTKTTA	1.25887
622	DENV-4-E	KPTLDFELTKTTAKE	1.00561	KPTLDFELT
624	DENV-4-E	DFELTKTTAKEVALL	0.689256	DFELTKTTAKEVALL
626	DENV-4-E	TKTTAKEVALLRTYC	2.40653
627	DENV-4-E	TTAKEVALLRTYCIE	4.41787	TTAKEVALLRTYC
629	DENV-4-E	EVALLRTYCIEALIS	0.352776	EVALLRTYCIEALIS
632	DENV-4-E	TYCIEALISNITTAT	1.32244	TYCIEALISNITTAT
638	DENV-4-E	TATRCPTQGEPYLKE	1.45478	TATRCPTQGEPYLKE
660	DENV-4-E	VTCAKFSCSGKITGN	2.74206	VTCAKFSCSGKITGN
663	DENV-4-E	SCSGKITGNLVQIEN	0.460073
664	DENV-4-E	SGKITGNLVQIENLE	1.39378	SGKITGNLVQIEN
666	DENV-4-E	TGNLVQIENLEYTVV	4.17121
667	DENV-4-E	NLVQIENLEYTVVVT	2.52151	NLVQIENLEYTVV
670	DENV-4-E	NLEYTVVVTVHNGDT	1.43753	NLEYTVVVTVHNGDT
672	DENV-4-E	TVVVTVHNGDTHAVG	4.77612	TVVVTVHNGDTHAVG
674	DENV-4-E	TVHNGDTHAVGNDTS	4.19591	TVHNGDTHAVGNDTS
677	DENV-4-E	THAVGNDTSNHGVTA	0.0962372	THAVGNDTSNHGVTA
689	DENV-4-E	EVKLPDYGELTLDCE	1.54344	EVKLPDYGELTLDCE
691	DENV-4-E	PDYGELTLDCEPRSG	0.233509	PDYGELTLDCEPRSG
696	DENV-4-E	EPRSGIDFNEMILMK	0.819628	EPRSGIDFNEMILMK
705	DENV-4-E	KTWLVHKQWFLDLPL	2.05623	KTWLVHKQWFLDLPL
707	DENV-4-E	VHKQWFLDLPLPWTT	1.23398
708	DENV-4-E	KQWFLDLPLPWTTGA	1.12156	KQWFLDLPLPWTT
711	DENV-4-E	LPLPWTTGADTSEVH	0.0837284
712	DENV-4-E	LPWTTGADTSEVHWN	0.715372	LPWTTGADTSEVH
727	DENV-4-E	QDVTVLGSQEGAMHS	0.218532
728	DENV-4-E	VTVLGSQEGAMHSAL	1.4793	VTVLGSQEGAMHS
757	DENV-4-E	IDKEMAETQHGTTVV	3.84791	IDKEMAETQHGTTVV
763	DENV-4-E	TVVKVKYEGAGAPCK	3.35235	TVVKVKYEGAGAPCK
805	ZIKV-E	IGVSNRDFVEGMSGG	0.0218607	IGVSNRDFVEGMSGG
807	ZIKV-E	NRDFVEGMSGGTWVD	5.02893	DFVEGMSGGTWVD
814	ZIKV-E	DVVLEHGGCVTVMAQ	2.47434	DVVLEHGGCVTVMAQ
825	ZIKV-E	ELVTTTVSNMAEVRS	0.516457	ELVTTTVSNMAEVRS
827	ZIKV-E	TTVSNMAEVRSYCYE	6.66505	TTVSNMAEVRSYCYE
829	ZIKV-E	NMAEVRSYCYEASIS	1.19677	NMAEVRSYCYEASIS
834	ZIKV-E	EASISDMASDSRCPT	0.444662
835	ZIKV-E	SISDMASDSRCPTQG	1.30349	SISDMASDSRCPT
866	ZIKV-E	TGKSIQPENLEYRIM	0.0935428	TGKSIQPENLEYRIM
870	ZIKV-E	NLEYRIMLSVHGSQH	0.6212	NLEYRIMLSVHGSQH
898	ZIKV-E	CEPRTGLDFSDLYYL	0.19093	CEPRTGLDFSDLYYL
900	ZIKV-E	TGLDFSDLYYLTMNN	0.133223	TGLDFSDLYYLTMNN
903	ZIKV-E	DLYYLTMNNKHWLVH	1.82584	DLYYLTMNNKHWLVH
913	ZIKV-E	DIPLPWHAGADTGTP	1.73057	DIPLPWHAGADTGTP
918	ZIKV-E	DTGTPHWNNKEALVE	3.42743	DTGTPHWNNKEALVE
922	ZIKV-E	NKEALVEFKDAHAKR	3.9865	NKEALVEFKDAHAKR
924	ZIKV-E	LVEFKDAHAKRQTVV	3.93681	LVEFKDAHAKRQTVV
930	ZIKV-E	TVVVLGSQEGAVHTA	5.28423	TVVVLGSQEGAVHTA
939	ZIKV-E	ALEAEMDGAKGRLSS	0.588652	ALEAEMDGAKGRLSS
940	ZIKV-E	EAEMDGAKGRLSSGH	1.88846	EAEMDGAKGRLSSGH
951	ZIKV-E	DKLRLKGVSYSLCTA	1.73767	DKLRLKGVSYSLCTA
960	ZIKV-E	FTKIPAETLHGTVTV	1.22158	FTKIPAETLHGTVTV
971	ZIKV-E	DGPCKVPAQMAVDMQ	0.790487	DGPCKVPAQMAVDMQ
993	ZIKV-E	PPFGDSYIVIGVGEK	0.785677	PPFGDSYIVIGVGEK
995	ZIKV-E	DSYIVIGVGEKKITH	3.40892	DSYIVIGVGEKKITH
1026	DENV-1-NS1	DSPKRLSAAIGKAWE	1.84018	DSPKRLSAAIGKAWE
1033	DENV-1-NS1	EEGVCGIRSATRLEN	0.669754	EEGVCGIRSATRLEN
1045	DENV-1-NS1	LNHILLENDMKFTVV	3.54972	LNHILLENDMKFTVV
1049	DENV-1-NS1	DMKFTVVVGDANGIL	1.01778	DMKFTVVVGDANGIL
1051	DENV-1-NS1	TVVVGDANGILAQGK	6.28819	TVVVGDANGILAQGK
1061	DENV-1-NS1	QPMEHKYSWKSWGKA	1.52099
1062	DENV-1-NS1	MEHKYSWKSWGKAKI	3.4762
1063	DENV-1-NS1	HKYSWKSWGKAKIIG	3.23155	HKYSWKSWGKA
1067	DENV-1-NS1	GKAKIIGADIQNTTF	4.52505	GKAKIIGADIQNTTF
1071	DENV-1-NS1	DIQNTTFIIDGPDTP	2.25051	DIQNTTFIIDGPDTP
1073	DENV-1-NS1	TTFIIDGPDTPECPD	4.22827	TTFIIDGPDTPECPD
1077	DENV-1-NS1	DTPECPDGQRAWNIW	2.23862	DTPECPDGQRAWNIW
1080	DENV-1-NS1	DGQRAWNIWEVEDYG	2.86012	DGQRAWNIWEVEDYG
1094	DENV-1-NS1	DSYTQMCDHRLMSAA	0.35955	DSYTQMCDHRLMSAA
1106	DENV-1-NS1	DMGYWIESEKNETWK	0.158741	DMGYWIESEKNETWK
1143	DENV-1-NS1	GKLELDFDLCEGTTV	1.28116
1144	DENV-1-NS1	LELDFDLCEGTTVVV	1.72568	LELDFDLCEGTTV
1149	DENV-1-NS1	TTVVVDEHCGNRGPS	4.10415	TTVVVDEHCGNRGPS
1152	DENV-1-NS1	EHCGNRGPSLRTTTV	3.83211
1153	DENV-1-NS1	CGNRGPSLRTTTVTG	3.22102
1154	DENV-1-NS1	NRGPSLRTTTVTGKI	4.32918
1155	DENV-1-NS1	GPSLRTTTVTGKIIH	5.02503
1156	DENV-1-NS1	SLRTTTVTGKIIHEW	4.44387
1157	DENV-1-NS1	RTTTVTGKIIHEWCC	3.85071
1158	DENV-1-NS1	TTVTGKIIHEWCCRS	5.73808	TTV
1192	DENV-2-NS1	NKELKCGSGIFITDN	5.11738	NKELKCGSGIFITDN
1201	DENV-2-NS1	WTEQYKFQPESPSKL	0.618307	WTEQYKFQPESPSKL
1206	DENV-2-NS1	SPSKLASAIQKAHEE	4.4733
1207	DENV-2-NS1	SKLASAIQKAHEEGI	3.3257
1208	DENV-2-NS1	LASAIQKAHEEGICG	2.53775
1209	DENV-2-NS1	SAIQKAHEEGICGIR	0.914691	SAIQKAHEE
1219	DENV-2-NS1	ENLMWKQITPELNHI	0.226683	ENLMWKQITPELNHI
1241	DENV-2-NS1	PTELKYSWKTWGKAK	2.13789
1242	DENV-2-NS1	ELKYSWKTWGKAKML	1.29433
1243	DENV-2-NS1	KYSWKTWGKAKMLST	2.12501	KYSWKTWGKAK
1255	DENV-2-NS1	DGPETAECPNTNRAW	2.50764	DGPETAECPNTNRAW
1259	DENV-2-NS1	PNTNRAWNSLEVEDY	0.0371634	PNTNRAWNSLEVEDY
1269	DENV-2-NS1	TTNIWLKLREKQDVF	0.0430783	TTNIWLKLREKQDVF
1275	DENV-2-NS1	DVFCDSKLMSAAIKD	2.28594	DVFCDSKLMSAAIKD
1282	DENV-2-NS1	DNRAVHADMGYWIES	2.51974	DNRAVHADMGYWIES
1301	DENV-2-NS1	SHTLWSNGVLESEMV	0.429102	SHTLWSNGVLESEMV
1306	DENV-2-NS1	ESEMVIPKNFAGPVS	0.446687
1307	DENV-2-NS1	EMVIPKNFAGPVSQH	1.49411	EMVIPKNFAGPVS
1312	DENV-2-NS1	PVSQHNYRPGYHTQT	2.7855	PVSQHNYRPGYHTQT
1318	DENV-2-NS1	TQTAGPWHLGKLEMD	4.23289	TQTAGPWHLGKLEMD
1321	DENV-2-NS1	WHLGKLEMDFDFCEG	1.85493
1322	DENV-2-NS1	LGKLEMDFDFCEGTT	0.278562
1323	DENV-2-NS1	KLEMDFDFCEGTTVV	4.36291	KLEMDFDFCEG
1325	DENV-2-NS1	DFDFCEGTTVVVTED	2.83628	DFDFCEGTTVVVTED
1329	DENV-2-NS1	TVVVTEDCEKRGPSL	4.08422	TVVVTEDCEKRGPSL
1331	DENV-2-NS1	TEDCEKRGPSLRTTT	3.31189	TEDCEKRGPSLRTTT
1333	DENV-2-NS1	EKRGPSLRTTTASGK	0.296171
1334	DENV-2-NS1	RGPSLRTTTASGKLI	2.83056
1335	DENV-2-NS1	PSLRTTTASGKLITE	2.9674
1336	DENV-2-NS1	LRTTTASGKLITEWC	3.21823
1337	DENV-2-NS1	TTTASGKLITEWCCR	7.72411
1338	DENV-2-NS1	TASGKLITEWCCRSC	4.63224	TASGK
1350	DENV-2-NS1	EDGCWYGMEIRPLKE	0.448248	EDGCWYGMEIRPLKE
1357	DENV-2-NS1	EKEENLVNSLVTAGS	0.677805
1358	DENV-2-NS1	EENLVNSLVTAGSGS	0.48534	EKEENLVNSLVTAGS
1385	DENV-3-NS1	DSPKRLATAIAGAWE	3.32047	DSPKRLATAIAGAWE
1390	DENV-3-NS1	AGAWENGVCGIRSTT	0.167592	AGAWENGVCGIRSTT
1397	DENV-3-NS1	TRMENLLWKQIANEL	1.46313
1398	DENV-3-NS1	MENLLWKQIANELNY	1.18319	MENLLWKQIANEL
1402	DENV-3-NS1	IANELNYILWENNIK	1.77389
1404	DENV-3-NS1	LNYILWENNIKLTVV	4.90259	LNYILWENNIKLTVV
1406	DENV-3-NS1	LWENNIKLTVVVGDI	0.890608	LWENNIKLTVVVGDI
1410	DENV-3-NS1	TVVVGDIIGVLEQGK	6.65046	TVVVGDIIGVLEQGK
1420	DENV-3-NS1	QPMELKYSWKTWGKA	1.40619
1421	DENV-3-NS1	MELKYSWKTWGKAKI	3.14298
1422	DENV-3-NS1	LKYSWKTWGKAKIVT	4.30463
1423	DENV-3-NS1	YSWKTWGKAKIVTAE	0.103225	YSWKTWGKA
1439	DENV-3-NS1	SASRAWNVWEVEDYG	0.14978	SASRAWNVWEVEDYG
1445	DENV-3-NS1	DYGFGVFTTNIWLKL	0.442261	DYGFGVFTTNIWLKL
1455	DENV-3-NS1	QLCDHRLMSAAVKDE	4.96158
1456	DENV-3-NS1	CDHRLMSAAVKDERA	1.02451
1457	DENV-3-NS1	HRLMSAAVKDERAVH	2.08448
1458	DENV-3-NS1	LMSAAVKDERAVHAD	2.70869	LMSAAVKDE
1502	DENV-3-NS1	GKLELDFNYCEGTTV	3.47579	GKLELDFNYCEGTTV
1508	DENV-3-NS1	TTVVITENCGTRGPS	3.38233	TTVVITENCGTRGPS
1511	DENV-3-NS1	ENCGTRGPSLRTTTV	4.10584	ENCGTRGPSLRTTTV
1513	DENV-3-NS1	TRGPSLRTTTVSGKL	4.96837
1514	DENV-3-NS1	GPSLRTTTVSGKLIH	0.103225
1515	DENV-3-NS1	SLRTTTVSGKLIHEW	1.10985	SLRTTTVSGKL
1517	DENV-3-NS1	TTVSGKLIHEWCCRS	5.85825	TTVSGKLIHEWCCRS
1535	DENV-3-NS1	PISEKEENMVKSLVS	0.423998	PISEKEENMVKSLVS
1565	DENV-4-NS1	SPARLASAILNAHKD	1.2219	SPARLASAILNAHKD
1570	DENV-4-NS1	NAHKDGVCGIRSTTR	2.75278	NAHKDGVCGIRSTTR
1572	DENV-4-NS1	DGVCGIRSTTRLENV	0.0747028	DGVCGIRSTTRLENV
1576	DENV-4-NS1	TTRLENVMWKQITNE	0.710288	TTRLENVMWKQITNE
1585	DENV-4-NS1	VLWEGGHDLTVVAGD	2.37852
1586	DENV-4-NS1	WEGGHDLTVVAGDVK	3.25233	WEGGHDLTVVAGD
1588	DENV-4-NS1	HDLTVVAGDVKGVLT	2.75228
1589	DENV-4-NS1	LTVVAGDVKGVLTKG	1.76308	LTVVAGDVKGVLT
1595	DENV-4-NS1	TKGKRALTPPASDLK	0.491585	TKGKRALTPPASDLK
1600	DENV-4-NS1	ASDLKYSWKTWGKAK	2.26315
1601	DENV-4-NS1	DLKYSWKTWGKAKIF	2.34577
1602	DENV-4-NS1	KYSWKTWGKAKIFTP	2.5376	KYSWKTWGKAK
1614	DENV-4-NS1	DGPDTSECPNERRAW	0.167592	DGPDTSECPNERRAW
1628	DENV-4-NS1	TTNIWMKFREGSSEV	0.0534576	TTNIWMKFREGSSEV
1641	DENV-4-NS1	DQKAVHADMGYWIES	3.64537	DQKAVHADMGYWIES
1660	DENV-4-NS1	THTLWSNGVLESQML	2.82025	THTLWSNGVLESQML
1671	DENV-4-NS1	PFSQHNYRQGYATQT	2.85517	PFSQHNYRQGYATQT
1677	DENV-4-NS1	TQTVGPWHLGKLEID	4.82386
1678	DENV-4-NS1	TVGPWHLGKLEIDFG	4.26721	TVGPWHLGKLEID
1682	DENV-4-NS1	KLEIDFGECPGTTVT	4.63559	KLEIDFGECPGTTVT
1684	DENV-4-NS1	DFGECPGTTVTIQEN	0.559457	DFGECPGTTVTIQEN
1688	DENV-4-NS1	TVTIQENCDHRGPSL	4.68374	TVTIQENCDHRGPSL
1690	DENV-4-NS1	QENCDHRGPSLRTTT	5.08772	QENCDHRGPSLRTTT
1694	DENV-4-NS1	PSLRTTTASGKLVTQ	2.85182	PSLRTTTASGKLVTQ
1696	DENV-4-NS1	TTTASGKLVTQWCCR	7.32328	TTTASGKLVTQWCCR
1697	DENV-4-NS1	TASGKLVTQWCCRSC	2.39372	TASGKLVTQWCCRSC
1717	DENV-4-NS1	EENMVKSQVTAGSGS	0.545968
1718	DENV-4-NS1	NMVKSQVTAGSGSGS	1.83242
1729	ZIKV-NS1	DFSKKETRCGTGVFV	0.158741	DFSKKETRCGTGVFV
1736	ZIKV-NS1	VYNDVEAWRDRYKYH	1.49784	VYNDVEAWRDRYKYH
1740	ZIKV-NS1	RDRYKYHPDSPRRLA	0.436971	RDRYKYHPDSPRRLA
1744	ZIKV-NS1	DSPRRLAAAVKQAWE	0.442261	DSPRRLAAAVKQAWE
1763	ZIKV-NS1	LNAILEENGVQLTVV	4.81249	LNAILEENGVQLTVV
1769	ZIKV-NS1	TVVVGSVKNPMWRGP	6.06903	TVVVGSVKNPMWRGP
1789	ZIKV-NS1	AKTNNSFVVDGDTLK	1.13014
1790	ZIKV-NS1	TNNSFVVDGDTLKEC	0.0691663
1791	ZIKV-NS1	NSFVVDGDTLKECPL	1.10846	NSFVVDGDTLK
1802	ZIKV-NS1	FLVEDHGFGVFHTSV	2.13742	FLVEDHGFGVFHTSV
1808	ZIKV-NS1	TSVWLKVREDYSLEC	2.7436	TSVWLKVREDYSLEC
1811	ZIKV-NS1	VREDYSLECDPAVIG	1.63464	VREDYSLECDPAVIG
1824	ZIKV-NS1	DLGYWIESEKNDTWR	2.67418	DLGYWIESEKNDTWR
1827	ZIKV-NS1	ESEKNDTWRLKRAHL	0.0737786	ESEKNDTWRLKRAHL
1835	ZIKV-NS1	EMKTCEWPKSHTLWT	0.201948	EMKTCEWPKSHTLWT
1840	ZIKV-NS1	HTLWTDGIEESDLII	1.02136
1841	ZIKV-NS1	LWTDGIEESDLIIPK	1.95091	LWTDGIEESDLII
1844	ZIKV-NS1	EESDLIIPKSLAGPL	1.22855	EESDLIIPKSLAGPL
1861	ZIKV-NS1	EELEIRFEECPGTKV	0.689256	EELEIRFEECPGTKV
1867	ZIKV-NS1	TKVHVEETCGTRGPS	4.18305	TKVHVEETCGTRGPS
1870	ZIKV-NS1	ETCGTRGPSLRSTTA	3.87482	ETCGTRGPSLRSTTA
1872	ZIKV-NS1	TRGPSLRSTTASGRV	5.05528	TRGPSLRSTTASGRV
1876	ZIKV-NS1	TTASGRVIEEWCCRE	5.10252	TTASGRVIEEWCCRE

## Sheet: D13 - Tabela 1
Peptide code	Virus-Protein	Peptides sequence	Intensity	Epitopes sequence	Virus-Protein	Peptides	Epitopes
5	DENV-1-E	RCVGIGNRDFVEGLS	0.660368	RCVGIGNRDFVEGLS	DENV-1-E	27	10
9	DENV-1-E	DFVEGLSGATWVDVV	1.22557		DENV-2-E	39	16
10	DENV-1-E	VEGLSGATWVDVVLE	1.93382		DENV-3-E	30	14
11	DENV-1-E	GLSGATWVDVVLEHG	1.30746		DENV-4-E	44	22
12	DENV-1-E	SGATWVDVVLEHGSC	2.18939	SGATWVDVV	ZIKV-E	33	17
14	DENV-1-E	WVDVVLEHGSCVTTM	2.71261	WVDVVLEHGSCVTTM	DENV-1-NS1	19	11
32	DENV-1-E	LRKLCIEAKISNTTT	5.79408		DENV-2-NS1	16	16
33	DENV-1-E	KLCIEAKISNTTTDS	6.98845		DENV-3-NS1	16	11
34	DENV-1-E	CIEAKISNTTTDSRC	7.03996		DENV-4-NS1	13	13
35	DENV-1-E	EAKISNTTTDSRCPT	5.57001		ZIKV-NS1	21	11
36	DENV-1-E	KISNTTTDSRCPTQG	5.25642	KISNTTT	TOTAL	258	141
72	DENV-1-E	KYSVIVTVHTGDQHQ	1.07488
73	DENV-1-E	SVIVTVHTGDQHQVG	1.32091
74	DENV-1-E	IVTVHTGDQHQVGNE	2.59726	IVTVHTGDQHQ
82	DENV-1-E	TEHGTIATITPQAPT	1.21793	TEHGTIATITPQAPT
108	DENV-1-E	VHKQWFLDLPLPWTS	0.23779
109	DENV-1-E	KQWFLDLPLPWTSGA	0.470933	KQWFLDLPLPWTS
161	DENV-1-E	ETQHGTVLVQVKYEG	0.700649	ETQHGTVLVQVKYEG
163	DENV-1-E	GTVLVQVKYEGTDAP	3.42447
164	DENV-1-E	VLVQVKYEGTDAPCK	3.52156
165	DENV-1-E	VQVKYEGTDAPCKIP	1.55048
166	DENV-1-E	VKYEGTDAPCKIPFS	0.893385	VKYEGTDAP
185	DENV-1-E	EKPVNIETEPPFGES	1.93131
186	DENV-1-E	PVNIETEPPFGESYI	1.38926
187	DENV-1-E	NIETEPPFGESYIVV	0.840021
188	DENV-1-E	ETEPPFGESYIVVGA	1.13907
189	DENV-1-E	EPPFGESYIVVGAGE	2.60987	EPPFGES
204	DENV-2-E	GMRCIGISNRDFVEG	1.30431
205	DENV-2-E	RCIGISNRDFVEGVS	1.77183
206	DENV-2-E	IGISNRDFVEGVSGG	1.18741
207	DENV-2-E	ISNRDFVEGVSGGSW	1.5559
208	DENV-2-E	NRDFVEGVSGGSWVD	0.673929
209	DENV-2-E	DFVEGVSGGSWVDIV	2.43825
210	DENV-2-E	VEGVSGGSWVDIVLE	0.422828	VEG
211	DENV-2-E	GVSGGSWVDIVLEHG	1.8044
212	DENV-2-E	SGGSWVDIVLEHGSC	1.7504
213	DENV-2-E	GSWVDIVLEHGSCVT	0.894931
214	DENV-2-E	WVDIVLEHGSCVTTM	2.77471	WVDIVLEHG
224	DENV-2-E	TLDFELIKTEAKQPA	1.03968
225	DENV-2-E	DFELIKTEAKQPATL	0.663669	DFELIKTEAKQPA
232	DENV-2-E	LRKYCIEAKLTNTTT	5.52785	LRKYCIEAKLTNTTT
233	DENV-2-E	KYCIEAKLTNTTTES	6.95379
234	DENV-2-E	CIEAKLTNTTTESRC	6.41847
235	DENV-2-E	EAKLTNTTTESRCPT	5.21235
236	DENV-2-E	KLTNTTTESRCPTQG	4.58313	KLTNTTTES
262	DENV-2-E	CAMFTCKKNMEGKIV	0.131897	CAMFTCKKNMEGKIV
267	DENV-2-E	EGKIVQPENLEYTIV	2.49926
268	DENV-2-E	KIVQPENLEYTIVIT	2.33405	KIVQPENLEYTIV
270	DENV-2-E	PENLEYTIVITPHSG	0.52442	PENLEYTIVITPHSG
272	DENV-2-E	EYTIVITPHSGEEHA	1.77425	EYTIVITPHSGEEHA
297	DENV-2-E	SPRTGLDFNEMVLLQ	0.700649	SPRTGLDFNEMVLLQ
309	DENV-2-E	RQWFLDLPLPWLPGA	0.57175	RQWFLDLPLPWLPGA
311	DENV-2-E	LDLPLPWLPGADTQG	1.16709	LDLPLPWLPGADTQG
351	DENV-2-E	LKGMSYSMCTGKFKI	1.80474
352	DENV-2-E	GMSYSMCTGKFKIVK	1.90392
353	DENV-2-E	SYSMCTGKFKIVKEI	2.0582	SYSMCTGKFKI
361	DENV-2-E	ETQHGTIVIRVQYEG	1.20459
362	DENV-2-E	QHGTIVIRVQYEGDG	0.555895	QHGTIVIRVQYEGDG
380	DENV-2-E	ITVNPIVTEKDSPVN	1.40299	ITVNPIVTEKDSPVN
384	DENV-2-E	EKDSPVNIEAEPPFG	1.41625
385	DENV-2-E	DSPVNIEAEPPFGDS	1.0231
386	DENV-2-E	PVNIEAEPPFGDSYI	2.5042
387	DENV-2-E	NIEAEPPFGDSYIIV	2.10267
388	DENV-2-E	EAEPPFGDSYIIVGV	3.56488
389	DENV-2-E	EPPFGDSYIIVGVEP	4.37899
390	DENV-2-E	PFGDSYIIVGVEPGQ	0.726414	PFG
399	DENV-2/3-E	NWFKGSGSGSGMRCV	0.414696
404	DENV-3-E	GMRCVGVGNRDFVEG	1.29318
411	DENV-3-E	GLSGATWVDVVLEHG	3.3328
412	DENV-3-E	SGATWVDVVLEHGGC	2.98033
413	DENV-3-E	ATWVDVVLEHGGCVT	2.1964
414	DENV-3-E	WVDVVLEHGGCVTTM	3.28392	WVDVVLEHG
424	DENV-3-E	TLDIELQKTEATQLA	0.673929	TLDIELQKTEATQLA
432	DENV-3-E	LRKLCIEGKITNITT	4.19801
433	DENV-3-E	KLCIEGKITNITTDS	5.30742
434	DENV-3-E	CIEGKITNITTDSRC	2.48466
435	DENV-3-E	EGKITNITTDSRCPT	4.44464
436	DENV-3-E	KITNITTDSRCPTQG	1.47543	KITNITT
443	DENV-3-E	GEAVLPEEQDQNYVC	0.845089	GEAVLPEEQDQNYVC
445	DENV-3-E	LPEEQDQNYVCKHTY	0.371851	LPEEQDQNYVCKHTY
472	DENV-3-E	KYTVIITVHTGDQHQ	0.816096	KYTVIITVHTGDQHQ
474	DENV-3-E	IITVHTGDQHQVGNE	5.48648	IITVHTGDQHQVGNE
489	DENV-3-E	EAILPEYGTLGLECS	1.5432	EAILPEYGTLGLECS
496	DENV-3-E	SPRTGLDFNEMILLT	0.884842	SPRTGLDFNEMILLT
507	DENV-3-E	VHRQWFFDLPLPWTS	0.548928
508	DENV-3-E	RQWFFDLPLPWTSGA	0.617324
509	DENV-3-E	WFFDLPLPWTSGATA	0.587263
510	DENV-3-E	FDLPLPWTSGATAET	0.238959
511	DENV-3-E	LPLPWTSGATAETPT	2.8476
512	DENV-3-E	LPWTSGATAETPTWN	0.488745	LPWTS
568	DENV-3-E	DAPCKIPFSTEDGQG	1.59704	DAPCKIPFSTEDGQG
583	DENV-3-E	KKEEPVNIEAEPPFG	1.25738	EPPFGESNIVIGIGD
584	DENV-3-E	EEPVNIEAEPPFGES	0.8537
585	DENV-3-E	PVNIEAEPPFGESNI	0.37461	PVNIEAEPPFGES
587	DENV-3-E	EAEPPFGESNIVIGI	1.13907
588	DENV-3-E	EPPFGESNIVIGIGD	1.88514
589	DENV-3-E	PFGESNIVIGIGDNA	0.234948	PFGESNIVIGI
608	DENV-4-E	DFVEGVSGGAWVDLV	1.39068
609	DENV-4-E	VEGVSGGAWVDLVLE	0.578598
610	DENV-4-E	GVSGGAWVDLVLEHG	1.58472
611	DENV-4-E	SGGAWVDLVLEHGGC	0.979894	SGGAWVDLV
613	DENV-4-E	WVDLVLEHGGCVTTM	1.66035
614	DENV-4-E	DLVLEHGGCVTTMAQ	0.45267	DLVLEHGGCVTTM
623	DENV-4-E	TLDFELTKTTAKEVA	2.71145	TLDFELTKTTAKEVA
628	DENV-4-E	AKEVALLRTYCIEAL	5.01562	GEPYLKEEQDQQYIC
629	DENV-4-E	EVALLRTYCIEALIS	0.488745	EVALLRTYCIEALIS
642	DENV-4-E	GEPYLKEEQDQQYIC	1.32115	GEPYLKEEQDQQYIC
661	DENV-4-E	CAKFSCSGKITGNLV	6.25318
662	DENV-4-E	KFSCSGKITGNLVQI	4.35251
663	DENV-4-E	SCSGKITGNLVQIEN	4.65865
664	DENV-4-E	SGKITGNLVQIENLE	4.3684
665	DENV-4-E	KITGNLVQIENLEYT	4.2454
666	DENV-4-E	TGNLVQIENLEYTVV	0.539046
667	DENV-4-E	NLVQIENLEYTVVVT	1.32171	NLV
668	DENV-4-E	VQIENLEYTVVVTVH	1.00051	VQIENLEYTVVVTVH
671	DENV-4-E	EYTVVVTVHNGDTHA	3.41736	EYTVVVTVHNGDTHA
673	DENV-4-E	VVTVHNGDTHAVGND	4.62271	VVTVHNGDTHAVGND
691	DENV-4-E	PDYGELTLDCEPRSG	0.713646	PDYGELTLDCEPRSG
693	DENV-4-E	ELTLDCEPRSGIDFN	0.241289	ELTLDCEPRSGIDFN
704	DENV-4-E	KKKTWLVHKQWFLDL	0.106899	KKKTWLVHKQWFLDL
708	DENV-4-E	KQWFLDLPLPWTTGA	0.488745	KQWFLDLPLPWTTGA
728	DENV-4-E	VTVLGSQEGAMHSAL	1.72982	VTVLGSQEGAMHSAL
732	DENV-4-E	GAMHSALAGATEVDS	4.21351
733	DENV-4-E	MHSALAGATEVDSGD	3.14876
734	DENV-4-E	SALAGATEVDSGDGN	4.06402	SALAGATEVDS
738	DENV-4-E	VDSGDGNHMFAGHLK	0.37461	VDSGDGNHMFAGHLK
746	DENV-4-E	KVRMEKLRIKGMSYT	0.673929	KVRMEKLRIKGMSYT
769	DENV-4-E	PCKVPIEIRDVNKEK	0.309969	PCKVPIEIRDVNKEK
772	DENV-4-E	EIRDVNKEKVVGRVI	0.380738	EIRDVNKEKVVGRVI
779	DENV-4-E	ISATPLAENTNSVTN	0.957034
780	DENV-4-E	ATPLAENTNSVTNIE	2.88421
781	DENV-4-E	PLAENTNSVTNIELE	2.65351
782	DENV-4-E	AENTNSVTNIELEPP	2.47738
783	DENV-4-E	NTNSVTNIELEPPFG	4.221
784	DENV-4-E	NSVTNIELEPPFGDS	1.55514
785	DENV-4-E	VTNIELEPPFGDSYI	2.19648	VTN
786	DENV-4-E	NIELEPPFGDSYIVI	2.54182
787	DENV-4-E	ELEPPFGDSYIVIGV	2.58604
788	DENV-4-E	EPPFGDSYIVIGVGN	3.72265
789	DENV-4-E	PFGDSYIVIGVGNSA	2.5153
790	DENV-4-E	GDSYIVIGVGNSALT	3.85035	GDSYIVI
803	ZIKV-E	GMRCIGVSNRDFVEG	2.3253
805	ZIKV-E	IGVSNRDFVEGMSGG	0.160189	IGVSNRDFVEGMSGG
809	ZIKV-E	VEGMSGGTWVDVVLE	0.813565
810	ZIKV-E	GMSGGTWVDVVLEHG	1.22006
811	ZIKV-E	SGGTWVDVVLEHGGC	1.24998
812	ZIKV-E	GTWVDVVLEHGGCVT	1.75523
813	ZIKV-E	WVDVVLEHGGCVTVM	2.81552	WVDVVLE
817	ZIKV-E	GGCVTVMAQDKPTVD	0.396524	GGCVTVMAQDKPTVD
826	ZIKV-E	VTTTVSNMAEVRSYC	1.18485	VTTTVSNMAEVRSYC
828	ZIKV-E	VSNMAEVRSYCYEAS	0.0396847
838	ZIKV-E	SDSRCPTQGEAYLDK	5.31855	SDSRCPTQGEAYLDK
867	ZIKV-E	KSIQPENLEYRIMLS	0.526026	KSIQPENLEYRIMLS
871	ZIKV-E	EYRIMLSVHGSQHSG	1.7277	EYRIMLSVHGSQHSG
875	ZIKV-E	HGSQHSGMIVNDTGH	3.73544	HGSQHSGMIVNDTGH
887	ZIKV-E	EITPNSPRAEATLGG	0.199873	EITPNSPRAEATLGG
898	ZIKV-E	CEPRTGLDFSDLYYL	1.41181	CEPRTGLDFSDLYYL
903	ZIKV-E	DLYYLTMNNKHWLVH	3.09133	DLYYLTMNNKHWLVH
911	ZIKV-E	EWFHDIPLPWHAGAD	1.45149
912	ZIKV-E	FHDIPLPWHAGADTG	0.414696	FHDIPLPWHAGAD
934	ZIKV-E	EGAVHTALAGALEAE	0.10245
956	ZIKV-E	SLCTAAFTFTKIPAE	2.78231	SLCTAAFTFTKIPAE
961	ZIKV-E	KIPAETLHGTVTVEV	0.539685	KIPAETLHGTVTVEV
963	ZIKV-E	ETLHGTVTVEVQYAG	2.48027
965	ZIKV-E	GTVTVEVQYAGTDGP	0.832166
966	ZIKV-E	VTVEVQYAGTDGPCK	1.28123	VTVEVQYAGTDGP
983	ZIKV-E	TANPVITESTENSKM	2.82735
984	ZIKV-E	NPVITESTENSKMML	2.04366
985	ZIKV-E	VITESTENSKMMLEL	2.10858	VITESTENSKM
988	ZIKV-E	ENSKMMLELDPPFGD	1.96668
989	ZIKV-E	SKMMLELDPPFGDSY	2.85538
990	ZIKV-E	MMLELDPPFGDSYIV	2.23031
991	ZIKV-E	LELDPPFGDSYIVIG	3.81841
992	ZIKV-E	LDPPFGDSYIVIGVG	4.27088	LDPPFGDSY
1001	ZIKV-E/DENV-1-NS1	ITHHWHRGSGSGSGD	3.10943
1043	DENV-1-NS1	ISNELNHILLENDMK	2.75392
1044	DENV-1-NS1	NELNHILLENDMKFT	2.97631
1045	DENV-1-NS1	LNHILLENDMKFTVV	3.07916
1046	DENV-1-NS1	HILLENDMKFTVVVG	2.42013
1047	DENV-1-NS1	LLENDMKFTVVVGDA	2.87926
1048	DENV-1-NS1	ENDMKFTVVVGDANG	0.470933	ENDMK
1067	DENV-1-NS1	GKAKIIGADIQNTTF	0.57175
1068	DENV-1-NS1	AKIIGADIQNTTFII	4.10927	AKIIGADIQNTTF
1073	DENV-1-NS1	TTFIIDGPDTPECPD	1.31125	TTFIIDGPDTPECPD
1080	DENV-1-NS1	DGQRAWNIWEVEDYG	3.0575	DGQRAWNIWEVEDYG
1083	DENV-1-NS1	NIWEVEDYGFGVFTT	0.366266	NIWEVEDYGFGVFTT
1085	DENV-1-NS1	VEDYGFGVFTTNIWL	0.309969	VEDYGFGVFTTNIWL
1088	DENV-1-NS1	GVFTTNIWLKLRDSY	0.506128	GVFTTNIWLKLRDSY
1102	DENV-1-NS1	KDSKAVHADMGYWIE	3.51972
1103	DENV-1-NS1	SKAVHADMGYWIESE	5.74215	SKAVHADMGYWIE
1110	DENV-1-NS1	EKNETWKLARASFIE	0.0396847	EKNETWKLARASFIE
1125	DENV-1-NS1	GVLESEMIIPKIFGG	1.5624	GVLESEMIIPKIFGG
1148	DENV-1-NS1	EGTTVVVDEHCGNRG	1.13802	EGTTVVVDEHCGNRG
1179	DENV-1-NS1	ENLVRSMVSAGSGSG	0.881719
1193	DENV-2-NS1	ELKCGSGIFITDNVH	1.0559	ELKCGSGIFITDNVH
1199	DENV-2-NS1	NVHTWTEQYKFQPES	0.142135	NVHTWTEQYKFQPES
1202	DENV-2-NS1	EQYKFQPESPSKLAS	0.687413	EQYKFQPESPSKLAS
1219	DENV-2-NS1	ENLMWKQITPELNHI	1.13077	ENLMWKQITPELNHI
1221	DENV-2-NS1	WKQITPELNHILSEN	0.914696	WKQITPELNHILSEN
1258	DENV-2-NS1	ECPNTNRAWNSLEVE	0.309969	ECPNTNRAWNSLEVE
1262	DENV-2-NS1	WNSLEVEDYGFGVFT	1.51502	WNSLEVEDYGFGVFT
1268	DENV-2-NS1	VFTTNIWLKLREKQD	1.33516	VFTTNIWLKLREKQD
1282	DENV-2-NS1	DNRAVHADMGYWIES	1.07175	DNRAVHADMGYWIES
1285	DENV-2-NS1	ADMGYWIESALNDTW	0.238959	ADMGYWIESALNDTW
1301	DENV-2-NS1	SHTLWSNGVLESEMV	1.42936	SHTLWSNGVLESEMV
1306	DENV-2-NS1	ESEMVIPKNFAGPVS	0.832166	ESEMVIPKNFAGPVS
1321	DENV-2-NS1	WHLGKLEMDFDFCEG	1.56071	WHLGKLEMDFDFCEG
1325	DENV-2-NS1	DFDFCEGTTVVVTED	0.555895	DFDFCEGTTVVVTED
1337	DENV-2-NS1	TTTASGKLITEWCCR	5.10515	TTTASGKLITEWCCR
1346	DENV-2-NS1	LPPLRYRGEDGCWYG	2.18779	LPPLRYRGEDGCWYG
1360	DENV-2/3-NS1	VNSLVTAGSGSGSGD	3.35152
1387	DENV-3-NS1	RLATAIAGAWENGVC	0.414295	RLATAIAGAWENGVC
1398	DENV-3-NS1	MENLLWKQIANELNY	1.49955	MENLLWKQIANELNY
1401	DENV-3-NS1	KQIANELNYILWENN	0.694189
1402	DENV-3-NS1	IANELNYILWENNIK	2.14995
1403	DENV-3-NS1	NELNYILWENNIKLT	0.131897	NELNYILWENN
1407	DENV-3-NS1	ENNIKLTVVVGDIIG	2.26624	ENNIKLTVVVGDIIG
1426	DENV-3-NS1	GKAKIVTAETQNSSF	5.23922
1427	DENV-3-NS1	AKIVTAETQNSSFII	1.30742
1428	DENV-3-NS1	IVTAETQNSSFIIDG	3.35673	IVTAETQNSSF
1430	DENV-3-NS1	ETQNSSFIIDGPNTP	0.247809
1431	DENV-3-NS1	QNSSFIIDGPNTPEC	6.34077	QNSSFIIDGPNTP
1439	DENV-3-NS1	SASRAWNVWEVEDYG	2.35463	SASRAWNVWEVEDYG
1443	DENV-3-NS1	WEVEDYGFGVFTTNI	0.465883	WEVEDYGFGVFTTNI
1453	DENV-3-NS1	EVYTQLCDHRLMSAA	0.187413	EVYTQLCDHRLMSAA
1455	DENV-3-NS1	QLCDHRLMSAAVKDE	1.6964	QLCDHRLMSAAVKDE
1484	DENV-3-NS1	GVLESDMIIPKSLAG	1.77949	GVLESDMIIPKSLAG
1552	DENV-4-NS1	ELKCGSGIFVVDNVH	1.74815	ELKCGSGIFVVDNVH
1555	DENV-4-NS1	GIFVVDNVHTWTEQY	0.958798	GIFVVDNVHTWTEQY
1557	DENV-4-NS1	VDNVHTWTEQYKFQP	4.33955	VDNVHTWTEQYKFQP
1561	DENV-4-NS1	EQYKFQPESPARLAS	0.961859	EQYKFQPESPARLAS
1576	DENV-4-NS1	TTRLENVMWKQITNE	2.87933	TTRLENVMWKQITNE
1580	DENV-4-NS1	WKQITNELNYVLWEG	1.72984	WKQITNELNYVLWEG
1583	DENV-4-NS1	ELNYVLWEGGHDLTV	3.15153	ELNYVLWEGGHDLTV
1611	DENV-4-NS1	NSTFLIDGPDTSECP	1.58346	NSTFLIDGPDTSECP
1621	DENV-4-NS1	WNSFEVEDYGFGMFT	0.491786	WNSFEVEDYGFGMFT
1658	DENV-4-NS1	LWPKTHTLWSNGVLE	0.8537	LWPKTHTLWSNGVLE
1678	DENV-4-NS1	TVGPWHLGKLEIDFG	1.56286	TVGPWHLGKLEIDFG
1696	DENV-4-NS1	TTTASGKLVTQWCCR	3.93707	TTTASGKLVTQWCCR
1705	DENV-4-NS1	MPPLRFLGEDGCWYG	2.16458	MPPLRFLGEDGCWYG
1719	DENV-4-ZIKV-NS1	VKSQVTAGSGSGSGD	4.02374
1720	DENV-4-ZIKV-NS1	SQVTAGSGSGSGDVG	1.10993
1723	ZIKV-NS1	SGSGSGDVGCSVDFS	1.33828
1735	ZIKV-NS1	VFVYNDVEAWRDRYK	2.52362
1736	ZIKV-NS1	VYNDVEAWRDRYKYH	4.50689
1737	ZIKV-NS1	NDVEAWRDRYKYHPD	4.091
1738	ZIKV-NS1	VEAWRDRYKYHPDSP	2.46679
1739	ZIKV-NS1	AWRDRYKYHPDSPRR	0.0717498
1740	ZIKV-NS1	RDRYKYHPDSPRRLA	2.53132	RDRYK
1749	ZIKV-NS1	KQAWEDGICGISSVS	0.159805	KQAWEDGICGISSVS
1754	ZIKV-NS1	ISSVSRMENIMWRSV	1.83769	ISSVSRMENIMWRSV
1759	ZIKV-NS1	MWRSVEGELNAILEE	2.91593
1760	ZIKV-NS1	RSVEGELNAILEENG	2.22959
1761	ZIKV-NS1	VEGELNAILEENGVQ	1.3476
1762	ZIKV-NS1	GELNAILEENGVQLT	3.41453	GELNAILEE
1764	ZIKV-NS1	AILEENGVQLTVVVG	0.555895	AILEENGVQLTVVVG
1785	ZIKV-NS1	GKSYFVRAAKTNNSF	0.617324	GKSYFVRAAKTNNSF
1787	ZIKV-NS1	FVRAAKTNNSFVVDG	2.69649
1788	ZIKV-NS1	RAAKTNNSFVVDGDT	1.6017	RAAKTNNSFVVDG
1790	ZIKV-NS1	TNNSFVVDGDTLKEC	1.38975	TNNSFVVDGDTLKEC
1810	ZIKV-NS1	LKVREDYSLECDPAV	0.0396847	LKVREDYSLECDPAV
1824	ZIKV-NS1	DLGYWIESEKNDTWR	1.54268	DLGYWIESEKNDTWR
1841	ZIKV-NS1	LWTDGIEESDLIIPK	0.270276	LWTDGIEESDLIIPK

[truncated: 6 more sheets: D14 - Tabela 1, D15 - Tabela 1, D16 - Tabela 1, D17 - Tabela 1, D18 - Tabela 1, D19]
