# Supplementary material for: Linear epitope mapping in the E and NS1 proteins of dengue and Zika viruses: Prospection of peptides for vaccines and diagnostics
Source: PLoS One. 2023 Oct 3;18(10):e0292451. doi: 10.1371/journal.pone.0292451 (PMC10547212; doi:10.1371/journal.pone.0292451)
Supplement: S4 Table — (XLSX) [file pone.0292451.s005.xlsx]

## Sheet: Selected pepides
Virus	Peptide code	Position in the protein	Sequence	Detection rate (%)
DENV-1	E protein			Dengue patients	Zika patients
	9	10-24	DFVEGLSGATWVDVV	66.6667	18.1818
	20	32-46	TTMAKNKPTLDIELL	20	18.1818
	34	60-74	CIEAKISNTTTDSRC	33.3333	27.2727
	42	76-90	TQGEATLVEEQDANF	13.3333	36.3636
	43	78-92	GEATLVEEQDANFVC	20	27.2727
	46	84-98	EEQDANFVCRRTFVD	20	36.3636
	67	126-140	EGKIVQYENLKYSVI	53.3333	45.4545
	73	138-152	SVIVTVHTGDQHQVG	40	36.3636
	90	172-186	EIQLTDYGALTLDCS	33.3333	18.1818
	93	178-192	YGALTLDCSPRTGLD	26.6667	9.09091
	96	184-198	DCSPRTGLDFNEMVL	20	9.09091
	107	206-220	WLVHKQWFLDLPLPW	13.3333	0
	117	226-240	TSQETWNRQDLLVTF	40	45.4545
	133	258-272	GAMHTALTGATEIQT	40	9.09091
	170	32-346	PCKIPFSTQDEKGVT	6.66667	0
	178	348-362	NGRLITANPIVTDKE	0	0
	180	352-366	ITANPIVTDKEKPVN	20	0
	182	356-370	PIVTDKEKPVNIETE	20	9.09091
	186	64-378	PVNIETEPPFGESYI	53.3333	45.4545
	189	370-384	EPPFGESYIVVGAGE	66.6667	54.5455
DENV-2	E protein
	206	4-18	IGISNRDFVEGVSGG	46.6667	54.5455
	208	8-22	NRDFVEGVSGGSWVD	66.6667	54.5455
	210	12-26	VEGVSGGSWVDIVLE	53.3333	27.2727
	214	20-34	WVDIVLEHGSCVTTM	53.3333	9.09091
	220	32-46	TTMAKNKPTLDFELI	46.6667	27.2727
	222	36-50	KNKPTLDFELIKTEA	53.3333	54.5455
	232	56-70	LRKYCIEAKLTNTTT	40	27.2727
	240	72-86	SRCPTQGEPSLNEEQ	40	63.6364
	242	76-90	TQGEPSLNEEQDKRF	66.6667	81.8182
	246	84-98	EEQDKRFICKHSMVD	20	54.5455
	266	124-138	NMEGKIVQPENLEYT	46.6667	27.2727
	268	128-142	KIVQPENLEYTIVIT	46.6667	27.2727
	288	168-182	SSTTEAELTGYGTVT	40	36.3636
	296	184-198	ECSPRTGLDFNEMVL	40	18.1818
	297	186-200	SPRTGLDFNEMVLLQ	53.3333	54.5455
	301	194-208	NEMVLLQMEDKAWLV	40	45.4545
	308	208-222	VHRQWFLDLPLPWLP	13.3333	27.2727
	317	226-240	TQGSNWIQKETLVTF	26.6667	9.09091
	331	254-268	GSQEGAMHTALTGAT	40	0
	368	328-342	GDGSPCKIPFEITDL	26.6667	36.3636
	371	334-348	KIPFEITDLEKRHVL	13.3333	27.2727
	378	348-362	LGRLITVNPIVTEKD	33.3333	45.4545
	380	352-366	ITVNPIVTEKDSPVN	46.6667	36.3636
	385	362-376	DSPVNIEAEPPFGDS	66.6667	45.4545
	393	378-392	IIVGVEPGQLKLNWF	26.6667	45.4545
DENV-3	E protein
	405	2-16	RCVGVGNRDFVEGLS	6.66667	18.1818
	406	4-18	VGVGNRDFVEGLSGA	6.66667	0
	409	10-24	DFVEGLSGATWVDVV	20	0
	419	30-44	CVTTMAKNKPTLDIE	26.6667	18.1818
	420	32-46	TTMAKNKPTLDIELQ	46.6667	27.2727
	423	38-52	KPTLDIELQKTEATQ	33.3333	18.1818
	433	58-72	KLCIEGKITNITTDS	40	36.3636
	441	74-88	CPTQGEAVLPEEQDQ	26.6667	36.3636
	442	76-90	TQGEAVLPEEQDQNY	26.6667	45.4545
	446	84-98	EEQDQNYVCKHTYVD	40	54.5455
	460	112-126	SLVTCAKFQCLEPIE	33.3333	36.3636
	483	158-172	VTAEITPQASTTEAI	6.66667	0
	493	178-192	TLGLECSPRTGLDFN	33.3333	45.4545
	495	182-196	ECSPRTGLDFNEMIL	20	18.1818
	506	204-218	WMVHRQWFFDLPLPW	13.3333	18.1818
	581	354-368	PVVTKKEEPVNIEAE	53.3333	27.2727
	585	362-376	PVNIEAEPPFGESNI	80	81.8182
	586	364-378	NIEAEPPFGESNIVI	46.6667	36.3636
	588	368-382	EPPFGESNIVIGIGD	60	63.6364
DENV-4	E protein
	604	2-16	RCVGVGNRDFVEGVS	0	9.09091
	608	10-24	DFVEGVSGGAWVDLV	46.6667	36.3636
	609	12-26	VEGVSGGAWVDLVLE	40	36.3636
	619	32-46	TTMAQGKPTLDFELT	46.6667	63.6364
	620	34-48	MAQGKPTLDFELTKT	60	72.7273
	626	46-60	TKTTAKEVALLRTYC	26.6667	9.09091
	636	66-80	SNITTATRCPTQGEP	20	9.09091
	637	68-82	ITTATRCPTQGEPYL	13.3333	27.2727
	641	76-90	TQGEPYLKEEQDQQY	0	0
	664	122-136	SGKITGNLVQIENLE	66.6667	36.3636
	666	126-140	TGNLVQIENLEYTVV	73.3333	54.5455
	670	134-148	NLEYTVVVTVHNGDT	60	36.3636
	688	170-184	SVEVKLPDYGELTLD	33.3333	18.1818
	690	174-188	KLPDYGELTLDCEPR	66.6667	36.3636
	695	184-198	DCEPRSGIDFNEMIL	6.66667	9.09091
	705	204-218	KTWLVHKQWFLDLPL	33.3333	27.2727
	728	250-264	VTVLGSQEGAMHSAL	40	45.4545
	732	258-272	GAMHSALAGATEVDS	60	54.5455
	765	324-338	VKYEGAGAPCKVPIE	33.3333	18.1818
	767	328-342	GAGAPCKVPIEIRDV	40	63.6364
	777	348-362	VGRVISATPLAENTN	26.6667	27.2727
	783	360-374	NTNSVTNIELEPPFG	73.3333	63.6364
	785	364-378	VTNIELEPPFGDSYI	53.3333	36.3636
	788	370-384	EPPFGDSYIVIGVGN	40	54.5455
ZIKV	E protein
	811	16-30	SGGTWVDVVLEHGGC	40	9.09091
	813	20-34	WVDVVLEHGGCVTVM	46.6667	18.1818
	819	32-46	TVMAQDKPTVDIELV	13.3333	9.09091
	824	42-56	DIELVTTTVSNMAEV	13.3333	0
	827	48-62	TTVSNMAEVRSYCYE	20	36.3636
	832	58-72	SYCYEASISDMASDS	33.3333	27.2727
	837	68-82	MASDSRCPTQGEAYL	6.66667	9.09091
	841	76-90	TQGEAYLDKQSDTQY	26.6667	72.7273
	842	78-92	GEAYLDKQSDTQYVC	26.6667	27.2727
	845	84-98	KQSDTQYVCKRTLVD	6.66667	36.3636
	861	116-130	CAKFACSKKMTGKSI	0	9.09091
	866	126-140	TGKSIQPENLEYRIM	33.3333	45.4545
	876	146-160	SQHSGMIVNDTGHET	0	9.09091
	882	158-172	HETDENRAKVEITPN	13.3333	9.09091
	889	172-186	NSPRAEATLGGFGSL	26.6667	9.09091
	892	178-192	ATLGGFGSLGLDCEP	13.3333	0
	895	184-198	GSLGLDCEPRTGLDF	20	9.09091
	897	188-202	LDCEPRTGLDFSDLY	6.66667	0
	900	194-208	TGLDFSDLYYLTMNN	66.6667	54.5455
	905	204-218	LTMNNKHWLVHKEWF	20	45.4545
	907	208-222	NKHWLVHKEWFHDIP	26.6667	18.1818
	908	210-224	HWLVHKEWFHDIPLP	20	18.1818
	914	222-236	PLPWHAGADTGTPHW	6.66667	36.3636
	920	234-248	PHWNNKEALVEFKDA	33.3333	9.09091
	935	264-278	AVHTALAGALEAEMD	33.3333	9.09091
	956	306-320	SLCTAAFTFTKIPAE	33.3333	9.09091
	961	316-330	KIPAETLHGTVTVEV	46.6667	45.4545
	978	350-364	QTLTPVGRLITANPV	40	45.4545
	980	354-368	PVGRLITANPVITES	40	54.5455
	984	362-376	NPVITESTENSKMML	33.3333	27.2727
	989	372-386	SKMMLELDPPFGDSY	46.6667	45.4545
	990	374-388	MMLELDPPFGDSYIV	46.6667	54.5455
	991	376-390	LELDPPFGDSYIVIG	40	45.4545
DENV-1	NS1 protein
	1013	11-25	RELKCGSGIFVTNEV	33.3333	18.1818
	1015	15-29	CGSGIFVTNEVHTWT	26.6667	18.1818
	1018	21-35	VTNEVHTWTEQYKFQ	33.3333	36.3636
	1026	37-51	DSPKRLSAAIGKAWE	26.6667	9.09091
	1038	61-75	TRLENIMWKQISNEL	26.6667	27.2727
	1041	67-81	MWKQISNELNHILLE	6.66667	0
	1042	69-83	KQISNELNHILLEND	26.6667	18.1818
	1067	119-133	GKAKIIGADIQNTTF	26.6667	27.2727
	1070	125-139	GADIQNTTFIIDGPD	13.3333	9.09091
	1078	141-155	PECPDGQRAWNIWEV	26.6667	36.3636
	1079	143-157	CPDGQRAWNIWEVED	53.3333	81.8182
	1082	149-163	AWNIWEVEDYGFGVF	20	18.1818
	1085	155-169	VEDYGFGVFTTNIWL	46.6667	81.8182
	1103	191-205	SKAVHADMGYWIESE	26.6667	18.1818
	1111	207-221	NETWKLARASFIEVK	26.6667	27.2727
	1126	237-251	LESEMIIPKIFGGPI	20	27.2727
	1131	247-261	FGGPISQHNYRPGYF	33.3333	45.4545
	1140	265-279	AGPWHLGKLELDFDL	26.6667	9.09091
	1141	267-281	PWHLGKLELDFDLCE	33.3333	0
	1150	285-299	VVVDEHCGNRGPSLR	20	63.6364
	1144	273-287	LELDFDLCEGTTVVV	53.3333	63.6364
	1154	293-307	NRGPSLRTTTVTGKI	33.3333	27.2727
	1164	313-327	CRSCTLPPLRFRGED	13.3333	0
	1165	315-329	SCTLPPLRFRGEDGC	26.6667	0
	1176	337-351	PVKEKEENLVRSMVS	33.3333	36.3636
DENV-2	NS1 protein
	1192	10-24	NKELKCGSGIFITDN	46.6667	18.1818
	1206	38-52	SPSKLASAIQKAHEE	20	9.09091
	1221	68-82	WKQITPELNHILSEN	66.6667	27.2727
	1222	70-84	QITPELNHILSENEV	40	9.09091
	1225	76-90	NHILSENEVKLTIMT	40	9.09091
	1248	122-136	KMLSTESHNQTFLID	13.3333	18.1818
	1258	142-156	ECPNTNRAWNSLEVE	80	54.5455
	1260	146-160	TNRAWNSLEVEDYGF	26.6667	18.1818
	1262	150-164	WNSLEVEDYGFGVFT	6.66667	9.09091
	1263	152-166	SLEVEDYGFGVFTTN	46.6667	90.9091
	1270	166-180	NIWLKLREKQDVFCD	13.3333	0
	1284	194-208	VHADMGYWIESALND	46.6667	27.2727
	1289	204-218	SALNDTWKMEKASFI	26.6667	18.1818
	1308	242-256	VIPKNFAGPVSQHNY	33.3333	9.09091
	1310	246-260	NFAGPVSQHNYRPGY	33.3333	54.5455
	1319	264-278	TAGPWHLGKLEMDFD	26.6667	27.2727
	1321	268-282	WHLGKLEMDFDFCEG	46.6667	27.2727
	1325	276-290	DFDFCEGTTVVVTED	46.6667	36.3636
	1330	286-300	VVTEDCEKRGPSLRT	33.3333	9.09091
	1345	316-330	CTLPPLRYRGEDGCW	26.6667	45.4545
DENV-3	NS1 protein
	1372	11-25	KELKCGSGIFVTNEV	33.3333	36.3636
	1378	23-37	NEVHTWTEQYKFQAD	46.6667	9.09091
	1398	63-77	MENLLWKQIANELNY	60	45.4545
	1399	65-79	NLLWKQIANELNYIL	6.66667	0
	1400	67-81	LWKQIANELNYILWE	0	0
	1406	79-93	LWENNIKLTVVVGDI	40	36.3636
	1408	83-97	NIKLTVVVGDIIGVL	33.3333	36.3636
	1428	123-137	IVTAETQNSSFIIDG	53.3333	63.6364
	1431	129-143	QNSSFIIDGPNTPEC	40	63.6364
	1438	143-157	CPSASRAWNVWEVED	73.3333	63.6364
	1439	145-159	SASRAWNVWEVEDYG	60	90.9091
	1442	151-165	NVWEVEDYGFGVFTT	60	36.3636
	1443	153-167	WEVEDYGFGVFTTNI	40	63.6364
	1447	161-175	GVFTTNIWLKLREVY	26.6667	27.2727
	1470	207-221	NGSWKLEKASLIEVK	46.6667	9.09091
	1485	37-251	LESDMIIPKSLAGPI	26.6667	45.4545
	1499	265-279	AGPWHLGKLELDFNY	20	9.09091
	1500	267-281	PWHLGKLELDFNYCE	20	9.09091
	1526	319-333	PPLRYMGEDGCWYGM	20	9.09091
	1531	329-343	CWYGMEIRPISEKEE	33.3333	45.4545
DENV-4	NS1 protein
	1551	10-24	GRELKCGSGIFVVDN	40	27.2727
	1552	12-26	ELKCGSGIFVVDNVH	53.3333	54.5455
	1553	14-28	KCGSGIFVVDNVHTW	53.3333	45.4545
	1555	18-32	GIFVVDNVHTWTEQY	53.3333	81.8182
	1557	22-36	VDNVHTWTEQYKFQP	60	45.4545
	1570	48-62	NAHKDGVCGIRSTTR	26.6667	0
	1577	62-76	RLENVMWKQITNELN	53.3333	18.1818
	1580	68-82	WKQITNELNYVLWEG	33.3333	18.1818
	1582	72-86	TNELNYVLWEGGHDL	53.3333	54.5455
	1607	122-136	KIFTPEARNSTFLID	13.3333	9.09091
	1609	126-140	PEARNSTFLIDGPDT	26.6667	36.3636
	1612	132-146	TFLIDGPDTSECPNE	26.6667	27.2727
	1616	140-154	TSECPNERRAWNSFE	26.6667	45.4545
	1617	142-156	ECPNERRAWNSFEVE	53.3333	54.5455
	1619	146-160	ERRAWNSFEVEDYGF	20	27.2727
	1621	150-164	WNSFEVEDYGFGMFT	6.66667	18.1818
	1623	154-168	EVEDYGFGMFTTNIW	53.3333	54.5455
	1629	166-180	NIWMKFREGSSEVCD	53.3333	9.09091
	1649	206-220	KNQTWQIERASLIEV	33.3333	54.5455
	1660	228-242	THTLWSNGVLESQML	20	9.09091
	1677	262-276	TQTVGPWHLGKLEID	46.6667	54.5455
	1678	264-278	TVGPWHLGKLEIDFG	46.6667	45.4545
	1684	276-290	DFGECPGTTVTIQEN	40	9.09091
	1688	284-298	TVTIQENCDHRGPSL	26.6667	36.3636
	1703	314-328	RSCTMPPLRFLGEDG	33.3333	54.5455
ZIKV	NS1 protein
	1732	13-27	TRCGTGVFVYNDVEA	20	9.09091
	1734	17-31	TGVFVYNDVEAWRDR	26.6667	54.5455
	1737	23-37	NDVEAWRDRYKYHPD	40	36.3636
	1744	37-51	DSPRRLAAAVKQAWE	33.3333	9.09091
	1745	39-53	PRRLAAAVKQAWEDG	6.66667	18.1818
	1754	57-71	ISSVSRMENIMWRSV	40	36.3636
	1758	65-79	NIMWRSVEGELNAIL	60	27.2727
	1759	67-81	MWRSVEGELNAILEE	66.6667	72.7273
	1760	69-83	RSVEGELNAILEENG	66.6667	63.6364
	1762	73-87	GELNAILEENGVQLT	26.6667	9.09091
	1763	75-89	LNAILEENGVQLTVV	33.3333	45.4545
	1765	79-93	LEENGVQLTVVVGSV	6.66667	9.09091
	1774	97-111	MWRGPQRLPVPVNEL	40	36.3636
	1778	105-119	PVPVNELPHGWKAWG	26.6667	45.4545
	1787	123-137	FVRAAKTNNSFVVDG	60	45.4545
	1790	129-143	TNNSFVVDGDTLKEC	60	54.5455
	1797	143-157	CPLKHRAWNSFLVED	13.3333	18.1818
	1800	149-163	AWNSFLVEDHGFGVF	20	36.3636
	1803	155-169	VEDHGFGVFHTSVWL	6.66667	36.3636
	1806	161-175	GVFHTSVWLKVREDY	26.6667	36.3636
	1808	165-179	TSVWLKVREDYSLEC	46.6667	36.3636
	1821	191-205	KEAVHSDLGYWIESE	26.6667	9.09091
	1824	197-211	DLGYWIESEKNDTWR	33.3333	36.3636
	1827	203-217	ESEKNDTWRLKRAHL	26.6667	36.3636
	1840	229-243	HTLWTDGIEESDLII	26.6667	36.3636
	1844	237-251	EESDLIIPKSLAGPL	53.3333	45.4545
	1849	247-261	LAGPLSHHNTREGYR	6.66667	18.1818
	1858	265-279	KGPWHSEELEIRFEE	33.3333	63.6364
	1861	271-285	EELEIRFEECPGTKV	53.3333	45.4545
	1863	275-289	IRFEECPGTKVHVEE	20	27.2727
	1870	289-303	ETCGTRGPSLRSTTA	13.3333	18.1818
	1873	295-309	GPSLRSTTASGRVIE	6.66667	54.5455
	1876	301-315	TTASGRVIEEWCCRE	20	27.2727
	1880	309-323	EEWCCRECTMPPLSF	26.6667	45.4545
	1882	313-327	CRECTMPPLSFRAKD	13.3333	18.1818
	1884	317-331	TMPPLSFRAKDGCWY	0	18.1818
