# Supplementary material for: Linear epitope mapping in the E and NS1 proteins of dengue and Zika viruses: Prospection of peptides for vaccines and diagnostics
Source: PLoS One. 2023 Oct 3;18(10):e0292451. doi: 10.1371/journal.pone.0292451 (PMC10547212; doi:10.1371/journal.pone.0292451)
Supplement: S5 Table — (XLSX) [file pone.0292451.s006.xlsx]

## Sheet: Hoja 1 - http___vassarstats.net
Column	Row	Peptide code	Virus-protein	Sequence	Dengue postines	Dengue negatives	Detection rate (%)	Zika positives	Zika negatives	Detection rate (%)	Fisher test (p-value)
1	1	1	DENV-1-E	DFVEGLSGATWVDVV	8	32	20	2	19	9.52381	0.47028
2	1	2	DENV-1-E	TTMAKNKPTLDIELL	7	33	17.5	4	17	19.0476	1
3	1	3	DENV-1-E	CIEAKISNTTTDSRC	7	33	17.5	3	18	14.2857	1
4	1	4	DENV-1-E	TQGEATLVEEQDANF	5	35	12.5	3	18	14.2857	1
5	1	5	DENV-1-E	GEATLVEEQDANFVC	4	36	10	3	18	14.2857	0.683266
6	1	6	DENV-1-E	EEQDANFVCRRTFVD	8	32	20	6	15	28.5714	0.0909536
7	1	7	DENV-1-E	EGKIVQYENLKYSVI	5	35	12.5	2	19	9.52381	1
8	1	8	DENV-1-E	SVIVTVHTGDQHQVG	3	37	7.5	6	15	28.5714	0.0523995
9	1	9	DENV-1-E	EIQLTDYGALTLDCS	8	32	20	3	18	14.2857	0.733118
10	1	10	DENV-1-E	YGALTLDCSPRTGLD	1	39	2.5	0	21	0	1
11	1	11	DENV-1-E	DCSPRTGLDFNEMVL	5	35	12.5	1	20	4.7619	0.417702
12	1	12	DENV-1-E	WLVHKQWFLDLPLPW	9	31	22.5	4	17	19.0476	1
13	1	13	DENV-1-E	TSQETWNRQDLLVTF	9	31	22.5	3	18	14.2857	0.518012
14	1	14	DENV-1-E	GAMHTALTGATEIQT	4	36	10	1	20	4.7619	0.651244
15	1	15	DENV-1-E	PCKIPFSTQDEKGVT	2	38	5	1	20	4.7619	1
16	1	16	DENV-1-E	NGRLITANPIVTDKE	9	31	22.5	1	20	4.7619	0.142705
17	1	17	DENV-1-E	ITANPIVTDKEKPVN	9	31	22.5	4	17	19.0476	1
18	1	18	DENV-1-E	PIVTDKEKPVNIETE	16	24	40	11	10	52.381	0.421513
19	1	19	DENV-1-E	PVNIETEPPFGESYI	15	25	37.5	6	15	28.5714	0.577282
20	1	20	DENV-1-E	EPPFGESYIVVGAGE	3	37	7.5	3	18	14.2857	0.544983
21	1	21	DENV-2-E	IGISNRDFVEGVSGG	6	34	15	4	17	19.0476	0.725031
22	1	22	DENV-2-E	NRDFVEGVSGGSWVD	8	32	20	4	17	19.0476	1
23	1	23	DENV-2-E	VEGVSGGSWVDIVLE	17	23	42.5	5	16	23.8095	0.172587
24	1	24	DENV-2-E	WVDIVLEHGSCVTTM	7	33	17.5	1	20	4.7619	0.243358
25	1	25	DENV-2-E	TTMAKNKPTLDFELI	15	25	37.5	7	14	33.3333	0.786692
26	1	26	DENV-2-E	KNKPTLDFELIKTEA	17	23	42.5	7	14	33.3333	0.585899
27	1	27	DENV-2-E	LRKYCIEAKLTNTTT	8	32	20	6	15	28.5714	0.527492
28	1	28	DENV-2-E	SRCPTQGEPSLNEEQ	15	25	37.5	6	15	28.5714	0.577282
29	1	29	DENV-2-E	TQGEPSLNEEQDKRF	13	27	32.5	1	20	4.7619	0.0224437
30	1	30	DENV-2-E	EEQDKRFICKHSMVD	8	32	20	1	20	4.7619	0.145527
31	1	31	DENV-2-E	NMEGKIVQPENLEYT	9	31	22.5	2	19	9.52381	0.301659
32	1	32	DENV-2-E	KIVQPENLEYTIVIT	4	36	10	2	19	9.52381	1
33	1	33	DENV-2-E	SSTTEAELTGYGTVT	13	27	32.5	10	11	47.619	0.277294
34	1	34	DENV-2-E	SPRTGLDFNEMVLLQ	5	35	12.5	2	19	9.52381	1
35	1	35	DENV-2-E	ECSPRTGLDFNEMVL	10	30	25	3	18	14.2857	0.512434
36	1	36	DENV-2-E	NEMVLLQMEDKAWLV	4	36	10	2	19	9.52381	1
37	1	37	DENV-2-E	VHRQWFLDLPLPWLP	9	31	22.5	0	21	0	0.021484
38	1	38	DENV-2-E	TQGSNWIQKETLVTF	5	35	12.5	2	19	9.52381	1
39	1	39	DENV-2-E	GSQEGAMHTALTGAT	1	39	2.5	1	20	4.7619	1
40	1	40	DENV-2-E	GDGSPCKIPFEITDL	6	34	15	2	19	9.52381	0.702818
41	1	41	DENV-2-E	KIPFEITDLEKRHVL	3	37	7.5	0	21	0	0.311475
42	1	42	DENV-2-E	LGRLITVNPIVTEKD	3	37	7.5	2	19	9.52381	1
43	1	43	DENV-2-E	ITVNPIVTEKDSPVN	8	32	20	3	18	14.2857	0.733118
44	1	44	DENV-2-E	DSPVNIEAEPPFGDS	8	32	20	1	20	4.7619	0.145527
45	1	45	DENV-2-E	IIVGVEPGQLKLNWF	8	32	20	1	20	4.7619	0.145527
46	1	46	DENV-3-E	RCVGVGNRDFVEGLS	6	34	15	1	20	4.7619	0.404658
47	1	47	DENV-3-E	VGVGNRDFVEGLSGA	1	39	2.5	3	18	14.2857	0.113413
48	1	48	DENV-3-E	DFVEGLSGATWVDVV	11	29	27.5	4	17	19.0476	0.545124
49	1	49	DENV-3-E	CVTTMAKNKPTLDIE	3	37	7.5	0	21	0	0.311475
50	1	50	DENV-3-E	TTMAKNKPTLDIELQ	8	32	20	1	20	4.7619	0.145527
51	1	51	DENV-3-E	KPTLDIELQKTEATQ	4	36	10	3	18	14.2857	0.683266
52	1	52	DENV-3-E	KLCIEGKITNITTDS	6	34	15	3	18	14.2857	1
53	1	53	DENV-3-E	CPTQGEAVLPEEQDQ	6	34	15	1	20	4.7619	0.404658
54	1	54	DENV-3-E	TQGEAVLPEEQDQNY	4	36	10	3	18	14.2857	0.683266
55	1	55	DENV-3-E	EEQDQNYVCKHTYVD	7	33	17.5	4	17	19.0476	1
56	1	56	DENV-3-E	SLVTCAKFQCLEPIE	3	37	7.5	1	20	4.7619	1
57	1	57	DENV-3-E	VTAEITPQASTTEAI	9	31	22.5	6	15	28.5714	0.755471
58	1	58	DENV-3-E	TLGLECSPRTGLDFN	3	37	7.5	2	19	9.52381	1
59	1	59	DENV-3-E	ECSPRTGLDFNEMIL	8	32	20	2	19	9.52381	0.47028
60	1	60	DENV-3-E	WMVHRQWFFDLPLPW	11	29	27.5	6	15	28.5714	1
61	1	61	DENV-3-E	PVVTKKEEPVNIEAE	3	37	7.5	3	18	14.2857	0.654358
62	1	62	DENV-3-E	PVNIEAEPPFGESNI	10	30	25	5	16	23.8095	1
63	1	63	DENV-3-E	NIEAEPPFGESNIVI	6	34	15	4	17	19.0476	0.725031
64	1	64	DENV-3-E	EPPFGESNIVIGIGD	5	35	12.5	2	19	9.52381	1
1	3	65	DENV-4-E	RCVGVGNRDFVEGVS	3	37	7.5	1	20	4.7619	1
2	3	66	DENV-4-E	VEGVSGGAWVDLVLE	11	29	27.5	6	15	28.5714	1
3	3	67	DENV-4-E	DFVEGVSGGAWVDLV	11	29	27.5	3	18	14.2857	0.342124
4	3	68	DENV-4-E	TTMAQGKPTLDFELT	11	29	27.5	6	15	28.5714	1
5	3	69	DENV-4-E	MAQGKPTLDFELTKT	11	29	27.5	4	17	19.0476	0.545124
6	3	70	DENV-4-E	TKTTAKEVALLRTYC	6	34	15	1	20	4.7619	0.404658
7	3	71	DENV-4-E	SNITTATRCPTQGEP	3	37	7.5	0	21	0	0.311475
8	3	72	DENV-4-E	ITTATRCPTQGEPYL	4	36	10	2	19	9.52381	1
9	3	73	DENV-4-E	TQGEPYLKEEQDQQY	11	29	27.5	2	19	9.52381	0.186667
10	3	74	DENV-4-E	SGKITGNLVQIENLE	4	36	10	1	20	4.7619	0.651244
11	3	75	DENV-4-E	TGNLVQIENLEYTVV	10	30	25	5	16	23.8095	1
12	3	76	DENV-4-E	NLEYTVVVTVHNGDT	7	33	17.5	6	15	28.5714	0.340739
13	3	77	DENV-4-E	SVEVKLPDYGELTLD	13	27	32.5	4	17	19.0476	0.370936
14	3	78	DENV-4-E	KLPDYGELTLDCEPR	6	34	15	1	20	4.7619	0.404658
15	3	79	DENV-4-E	DCEPRSGIDFNEMIL	17	23	42.5	11	10	52.381	0.590147
16	3	80	DENV-4-E	KTWLVHKQWFLDLPL	6	34	15	1	20	4.7619	0.404658
17	3	81	DENV-4-E	VTVLGSQEGAMHSAL	9	31	22.5	6	15	28.5714	0.755471
18	3	82	DENV-4-E	GAMHSALAGATEVDS	5	35	12.5	5	16	23.8095	0.291188
19	3	83	DENV-4-E	VKYEGAGAPCKVPIE	4	36	10	0	21	0	0.288538
20	3	84	DENV-4-E	GAGAPCKVPIEIRDV	7	33	17.5	2	19	9.52381	0.478529
21	3	85	DENV-4-E	VGRVISATPLAENTN	4	36	10	4	17	19.0476	0.429097
22	3	86	DENV-4-E	NTNSVTNIELEPPFG	8	32	20	3	18	14.2857	0.733118
23	3	87	DENV-4-E	VTNIELEPPFGDSYI	9	31	22.5	6	15	28.5714	0.755471
24	3	88	DENV-4-E	EPPFGDSYIVIGVGN	11	29	27.5	4	17	19.0476	0.545124
25	3	89	ZIKV-E	SGGTWVDVVLEHGGC	4	36	10	1	20	4.7619	0.651244
26	3	90	ZIKV-E	WVDVVLEHGGCVTVM	9	31	22.5	7	14	33.3333	0.541227
27	3	91	ZIKV-E	TVMAQDKPTVDIELV	7	33	17.5	5	16	23.8095	0.735787
28	3	92	ZIKV-E	TTVSNMAEVRSYCYE	9	31	22.5	6	15	28.5714	0.755471
29	3	93	ZIKV-E	MASDSRCPTQGEAYL	2	38	5	0	21	0	0.540984
30	3	94	ZIKV-E	DIELVTTTVSNMAEV	7	33	17.5	3	18	14.2857	1
31	3	95	ZIKV-E	SYCYEASISDMASDS	8	32	20	3	18	14.2857	0.733118
32	3	96	ZIKV-E	TQGEAYLDKQSDTQY	3	37	7.5	1	20	4.7619	1
33	3	97	ZIKV-E	GEAYLDKQSDTQYVC	3	37	7.5	1	20	4.7619	1
34	3	98	ZIKV-E	KQSDTQYVCKRTLVD	2	38	5	3	18	14.2857	0.328645
35	3	99	ZIKV-E	CAKFACSKKMTGKSI	2	38	5	0	21	0	0.540984
36	3	100	ZIKV-E	TGKSIQPENLEYRIM	3	37	7.5	3	18	14.2857	0.654358
37	3	101	ZIKV-E	SQHSGMIVNDTGHET	0	40	0	0	21	0	1
38	3	102	ZIKV-E	HETDENRAKVEITPN	0	40	0	1	20	4.7619	1
39	3	103	ZIKV-E	NSPRAEATLGGFGSL	4	36	10	3	18	14.2857	0.683266
40	3	104	ZIKV-E	ATLGGFGSLGLDCEP	9	31	22.5	2	19	9.52381	0.301659
41	3	105	ZIKV-E	GSLGLDCEPRTGLDF	5	35	12.5	5	16	23.8095	0.291188
42	3	106	ZIKV-E	LDCEPRTGLDFSDLY	11	29	27.5	5	16	23.8095	1
43	3	107	ZIKV-E	LTMNNKHWLVHKEWF	3	37	7.5	1	20	4.7619	1
44	3	108	ZIKV-E	TGLDFSDLYYLTMNN	11	29	27.5	5	16	23.8095	1
45	3	109	ZIKV-E	NKHWLVHKEWFHDIP	2	38	5	0	21	0	1
46	3	110	ZIKV-E	HWLVHKEWFHDIPLP	7	33	17.5	0	21	0	0.843573
47	3	111	ZIKV-E	PLPWHAGADTGTPHW	7	33	17.5	1	20	4.7619	0.243358
48	3	112	ZIKV-E	PHWNNKEALVEFKDA	4	36	10	0	21	0	0.288538
49	3	113	ZIKV-E	AVHTALAGALEAEMD	4	36	10	1	20	4.7619	0.651244
50	3	114	ZIKV-E	SLCTAAFTFTKIPAE	6	34	15	1	20	4.7619	0.404658
51	3	115	ZIKV-E	KIPAETLHGTVTVEV	4	36	10	6	15	28.5714	0.0790281
52	3	116	ZIKV-E	QTLTPVGRLITANPV	1	39	2.5	0	21	0	1
53	3	117	ZIKV-E	PVGRLITANPVITES	7	33	17.5	5	16	23.8095	0.735787
54	3	118	ZIKV-E	PVGRLITANPVITES	7	33	17.5	5	16	23.8095	0.735787
55	3	119	ZIKV-E	NPVITESTENSKMML	4	36	10	3	18	14.2857	0.683266
56	3	120	ZIKV-E	SKMMLELDPPFGDSY	10	30	25	9	12	42.8571	0.243972
57	3	121	ZIKV-E	MMLELDPPFGDSYIV	3	37	7.5	1	20	4.7619	1
58	3	122	ZIKV-E	LELDPPFGDSYIVIG	2	38	5	6	15	28.5714	0.0160215
59	3	123	DENV-1-NS1	RELKCGSGIFVTNEV	6	34	15	1	20	4.7619	0.404658
60	3	124	DENV-1-NS1	CGSGIFVTNEVHTWT	1	39	2.5	0	21	0	1
61	3	125	DENV-1-NS1	VTNEVHTWTEQYKFQ	2	38	5	4	17	19.0476	0.16884
62	3	126	DENV-1-NS1	DSPKRLSAAIGKAWE	2	38	5	0	21	0	0.540984
63	3	127	DENV-1-NS1	TRLENIMWKQISNEL	2	38	5	1	20	4.7619	1
64	3	128	DENV-1-NS1	MWKQISNELNHILLE	1	39	2.5	1	20	4.7619	1
1	5	129	DENV-1-NS1	KQISNELNHILLEND	8	32	20	4	17	19.0476	1
2	5	130	DENV-1-NS1	GKAKIIGADIQNTTF	4	36	10	2	19	9.52381	1
3	5	131	DENV-1-NS1	GADIQNTTFIIDGPD	6	34	15	2	19	9.52381	0.702818
4	5	132	DENV-1-NS1	PECPDGQRAWNIWEV	5	35	12.5	2	19	9.52381	1
5	5	133	DENV-1-NS1	CPDGQRAWNIWEVED	2	38	5	0	21	0	0.540984
6	5	134	DENV-1-NS1	AWNIWEVEDYGFGVF	15	25	37.5	11	10	52.381	0.289112
7	5	135	DENV-1-NS1	VEDYGFGVFTTNIWL	8	32	20	9	12	42.8571	0.0756356
8	5	136	DENV-1-NS1	SKAVHADMGYWIESE	2	38	5	0	21	0	0.540984
9	5	137	DENV-1-NS1	NETWKLARASFIEVK	6	34	15	4	17	19.0476	0.725031
10	5	138	DENV-1-NS1	LESEMIIPKIFGGPI	4	36	10	3	18	14.2857	0.683266
11	5	139	DENV-1-NS1	FGGPISQHNYRPGYF	6	34	15	3	18	14.2857	1
12	5	140	DENV-1-NS1	AGPWHLGKLELDFDL	11	29	27.5	9	12	42.8571	0.260189
13	5	141	DENV-1-NS1	PWHLGKLELDFDLCE	14	26	35	7	14	33.3333	1
14	5	142	DENV-1-NS1	VVVDEHCGNRGPSLR	6	34	15	4	17	19.0476	0.725031
15	5	143	DENV-1-NS1	LELDFDLCEGTTVVV	17	23	42.5	12	9	57.1429	0.296289
16	5	144	DENV-1-NS1	NRGPSLRTTTVTGKI	5	35	12.5	2	19	9.52381	1
17	5	145	DENV-1-NS1	CRSCTLPPLRFRGED	6	34	15	6	15	28.5714	0.309251
18	5	146	DENV-1-NS1	SCTLPPLRFRGEDGC	3	37	7.5	1	20	4.7619	1
19	5	147	DENV-1-NS1	PVKEKEENLVRSMVS	10	30	25	3	18	14.2857	0.512434
20	5	148	DENV-2-NS1	NKELKCGSGIFITDN	4	36	10	1	20	4.7619	0.651244
21	5	149	DENV-2-NS1	SPSKLASAIQKAHEE	4	36	10	2	19	9.52381	1
22	5	150	DENV-2-NS1	WKQITPELNHILSEN	6	34	15	3	18	14.2857	1
23	5	151	DENV-2-NS1	QITPELNHILSENEV	6	34	15	2	19	9.52381	0.702818
24	5	152	DENV-2-NS1	NHILSENEVKLTIMT	4	36	10	4	17	19.0476	0.429097
25	5	153	DENV-2-NS1	KMLSTESHNQTFLID	2	38	5	1	20	4.7619	1
26	5	154	DENV-2-NS1	ECPNTNRAWNSLEVE	7	33	17.5	4	17	19.0476	1
27	5	155	DENV-2-NS1	TNRAWNSLEVEDYGF	3	37	7.5	0	21	0	0.311475
28	5	156	DENV-2-NS1	WNSLEVEDYGFGVFT	9	31	22.5	2	19	9.52381	0.301659
29	5	157	DENV-2-NS1	SLEVEDYGFGVFTTN	10	30	25	7	14	33.3333	0.554543
30	5	158	DENV-2-NS1	NIWLKLREKQDVFCD	5	35	12.5	1	20	4.7619	0.417702
31	5	159	DENV-2-NS1	VHADMGYWIESALND	7	33	17.5	1	20	4.7619	0.243358
32	5	160	DENV-2-NS1	SALNDTWKMEKASFI	9	31	22.5	2	19	9.52381	0.301659
33	5	161	DENV-2-NS1	VIPKNFAGPVSQHNY	4	36	10	0	21	0	0.288538
34	5	162	DENV-2-NS1	NFAGPVSQHNYRPGY	11	29	27.5	4	17	19.0476	0.545124
35	5	163	DENV-2-NS1	TAGPWHLGKLEMDFD	17	23	42.5	10	11	47.619	0.788931
36	5	164	DENV-2-NS1	WHLGKLEMDFDFCEG	12	28	30	9	12	42.8571	0.398017
37	5	165	DENV-2-NS1	DFDFCEGTTVVVTED	14	26	35	9	12	42.8571	0.587265
38	5	166	DENV-2-NS1	VVTEDCEKRGPSLRT	6	34	15	2	19	9.52381	0.702818
39	5	167	DENV-2-NS1	CTLPPLRYRGEDGCW	7	33	17.5	3	18	14.2857	1
40	5	168	DENV-3-NS1	KELKCGSGIFVTNEV	2	38	5	5	16	23.8095	0.0416234
41	5	169	DENV-3-NS1	NEVHTWTEQYKFQAD	2	38	5	0	21	0	0.540984
42	5	170	DENV-3-NS1	MENLLWKQIANELNY	3	37	7.5	2	19	9.52381	1
43	5	171	DENV-3-NS1	NLLWKQIANELNYIL	2	38	5	1	20	4.7619	1
44	5	172	DENV-3-NS1	LWKQIANELNYILWE	8	32	20	9	12	42.8571	0.0756356
45	5	173	DENV-3-NS1	LWENNIKLTVVVGDI	2	38	5	1	20	4.7619	1
46	5	174	DENV-3-NS1	NIKLTVVVGDIIGVL	3	37	7.5	2	19	9.52381	1
47	5	175	DENV-3-NS1	IVTAETQNSSFIIDG	8	32	20	7	14	33.3333	0.348978
48	5	176	DENV-3-NS1	QNSSFIIDGPNTPEC	5	35	12.5	1	20	4.7619	0.417702
49	5	177	DENV-3-NS1	CPSASRAWNVWEVED	7	33	17.5	7	14	33.3333	0.205548
50	5	178	DENV-3-NS1	SASRAWNVWEVEDYG	6	34	15	6	15	28.5714	0.309251
51	5	179	DENV-3-NS1	NVWEVEDYGFGVFTT	5	35	12.5	1	20	4.7619	0.417702
52	5	180	DENV-3-NS1	WEVEDYGFGVFTTNI	21	19	52.5	16	5	76.1905	0.0996754
53	5	181	DENV-3-NS1	GVFTTNIWLKLREVY	2	38	5	2	19	9.52381	0.602418
54	5	182	DENV-3-NS1	NGSWKLEKASLIEVK	4	36	10	2	19	9.52381	1
55	5	183	DENV-3-NS1	LESDMIIPKSLAGPI	4	36	10	1	20	4.7619	0.651244
56	5	184	DENV-3-NS1	AGPWHLGKLELDFNY	13	27	32.5	11	10	52.381	0.171083
57	5	185	DENV-3-NS1	PWHLGKLELDFNYCE	4	36	10	1	20	4.7619	0.651244
58	5	186	DENV-3-NS1	PPLRYMGEDGCWYGM	2	38	5	2	19	9.52381	0.602418
59	5	187	DENV-3-NS1	CWYGMEIRPISEKEE	1	39	2.5	2	19	9.52381	0.544874
60	5	188	DENV-4-NS1	GRELKCGSGIFVVDN	5	35	12.5	2	19	9.52381	1
61	5	189	DENV-4-NS1	ELKCGSGIFVVDNVH	8	32	20	6	15	28.5714	0.527492
62	5	190	DENV-4-NS1	KCGSGIFVVDNVHTW	1	39	2.5	1	20	4.7619	1
63	5	191	DENV-4-NS1	GIFVVDNVHTWTEQY	6	34	15	6	15	28.5714	0.309251
64	5	192	DENV-4-NS1	VDNVHTWTEQYKFQP	7	33	17.5	5	16	23.8095	0.735787
1	7	193	DENV-4-NS1	NAHKDGVCGIRSTTR	3	37	7.5	0	21	0	0.311475
2	7	194	DENV-4-NS1	RLENVMWKQITNELN	0	40	0	0	21	0	1
3	7	195	DENV-4-NS1	WKQITNELNYVLWEG	3	37	7.5	1	20	4.7619	1
4	7	196	DENV-4-NS1	TNELNYVLWEGGHDL	3	37	7.5	2	19	9.52381	1
5	7	197	DENV-4-NS1	KIFTPEARNSTFLID	0	40	0	0	21	0	1
6	7	198	DENV-4-NS1	PEARNSTFLIDGPDT	4	36	10	0	21	0	0.288538
7	7	199	DENV-4-NS1	TFLIDGPDTSECPNE	5	35	12.5	1	20	4.7619	0.417702
8	7	200	DENV-4-NS1	TSECPNERRAWNSFE	2	38	5	0	21	0	0.540984
9	7	201	DENV-4-NS1	ECPNERRAWNSFEVE	11	29	27.5	10	11	47.619	0.158115
10	7	202	DENV-4-NS1	WNSFEVEDYGFGMFT	6	34	15	2	19	9.52381	0.702818
11	7	203	DENV-4-NS1	ERRAWNSFEVEDYGF	14	26	35	5	16	23.8095	0.402983
12	7	204	DENV-4-NS1	EVEDYGFGMFTTNIW	14	26	35	8	13	38.0952	1
13	7	205	DENV-4-NS1	NIWMKFREGSSEVCD	6	34	15	0	21	0	0.0847649
14	7	206	DENV-4-NS1	KNQTWQIERASLIEV	3	37	7.5	6	15	28.5714	0.0523995
15	7	207	DENV-4-NS1	THTLWSNGVLESQML	3	37	7.5	1	20	4.7619	1
16	7	208	DENV-4-NS1	TQTVGPWHLGKLEID	14	26	35	2	19	9.52381	0.0364688
17	7	209	DENV-4-NS1	TVGPWHLGKLEIDFG	9	31	22.5	6	15	28.5714	0.755471
18	7	210	DENV-4-NS1	DFGECPGTTVTIQEN	4	36	10	1	20	4.7619	0.651244
19	7	211	DENV-4-NS1	TVTIQENCDHRGPSL	7	33	17.5	3	18	14.2857	1
20	7	212	DENV-4-NS1	RSCTMPPLRFLGEDG	5	35	12.5	5	16	23.8095	0.291188
21	7	213	ZIKV-NS1	TRCGTGVFVYNDVEA	7	33	17.5	2	19	9.52381	0.478529
22	7	214	ZIKV-NS1	TGVFVYNDVEAWRDR	6	34	15	0	21	0	0.0847649
23	7	215	ZIKV-NS1	NDVEAWRDRYKYHPD	3	37	7.5	0	21	0	0.311475
24	7	216	ZIKV-NS1	DSPRRLAAAVKQAWE	2	38	5	1	20	4.7619	1
25	7	217	ZIKV-NS1	PRRLAAAVKQAWEDG	1	39	2.5	1	20	4.7619	1
26	7	218	ZIKV-NS1	ISSVSRMENIMWRSV	9	31	22.5	8	13	38.0952	0.23678
27	7	219	ZIKV-NS1	NIMWRSVEGELNAIL	3	37	7.5	1	20	4.7619	1
28	7	220	ZIKV-NS1	MWRSVEGELNAILEE	7	33	17.5	8	13	38.0952	0.116869
29	7	221	ZIKV-NS1	RSVEGELNAILEENG	7	33	17.5	4	17	19.0476	1
30	7	222	ZIKV-NS1	GELNAILEENGVQLT	3	37	7.5	0	21	0	0.311475
31	7	223	ZIKV-NS1	LNAILEENGVQLTVV	7	33	17.5	3	18	14.2857	1
32	7	224	ZIKV-NS1	LEENGVQLTVVVGSV	6	34	15	2	19	9.52381	0.702818
33	7	225	ZIKV-NS1	MWRGPQRLPVPVNEL	4	36	10	0	21	0	0.288538
34	7	226	ZIKV-NS1	PVPVNELPHGWKAWG	9	31	22.5	6	15	28.5714	0.755471
35	7	227	ZIKV-NS1	FVRAAKTNNSFVVDG	8	32	20	0	21	0	0.0421367
36	7	228	ZIKV-NS1	TNNSFVVDGDTLKEC	6	34	15	0	21	0	0.0847649
37	7	229	ZIKV-NS1	CPLKHRAWNSFLVED	4	36	10	3	18	14.2857	0.683266
38	7	230	ZIKV-NS1	AWNSFLVEDHGFGVF	14	26	35	10	11	47.619	0.412309
39	7	231	ZIKV-NS1	VEDHGFGVFHTSVWL	7	33	17.5	3	18	14.2857	1
40	7	232	ZIKV-NS1	GVFHTSVWLKVREDY	3	37	7.5	2	19	9.52381	1
41	7	233	ZIKV-NS1	TSVWLKVREDYSLEC	4	36	10	0	21	0	0.288538
42	7	234	ZIKV-NS1	KEAVHSDLGYWIESE	1	39	2.5	0	21	0	1
43	7	235	ZIKV-NS1	DLGYWIESEKNDTWR	6	34	15	2	19	9.52381	0.702818
44	7	236	ZIKV-NS1	ESEKNDTWRLKRAHL	6	34	15	2	19	9.52381	0.702818
45	7	237	ZIKV-NS1	HTLWTDGIEESDLII	11	29	27.5	2	19	9.52381	0.186667
46	7	238	ZIKV-NS1	EESDLIIPKSLAGPL	13	27	32.5	7	14	33.3333	1
47	7	239	ZIKV-NS1	LAGPLSHHNTREGYR	5	35	12.5	2	19	9.52381	1
48	7	240	ZIKV-NS1	KGPWHSEELEIRFEE	13	27	32.5	7	14	33.3333	1
49	7	241	ZIKV-NS1	EELEIRFEECPGTKV	9	31	22.5	6	15	28.5714	0.755471
50	7	242	ZIKV-NS1	IRFEECPGTKVHVEE	5	35	12.5	3	18	14.2857	1
51	7	243	ZIKV-NS1	ETCGTRGPSLRSTTA	5	35	12.5	0	21	0	0.154267
52	7	244	ZIKV-NS1	GPSLRSTTASGRVIE	6	34	15	3	18	14.2857	1
53	7	245	ZIKV-NS1	TTASGRVIEEWCCRE	6	34	15	2	19	9.52381	0.702818
54	7	246	ZIKV-NS1	EEWCCRECTMPPLSF	6	34	15	4	17	19.0476	0.725031
55	7	247	ZIKV-NS1	CRECTMPPLSFRAKD	1	39	2.5	0	21	0	1
56	7	248	ZIKV-NS1	TMPPLSFRAKDGCWY	3	37	7.5	0	21	0	0.311475
